# Supplementary material for: A pulse of mid-Pleistocene rift volcanism in Ethiopia at the dawn of modern humans
Source: Nat Commun. 2016 Oct 18;7:13192. doi: 10.1038/ncomms13192 (PMC5071850; doi:10.1038/ncomms13192)
Supplement: Supplementary Data 1 — 40Ar/39Ar age data table for Aluto (analysis conducted at SUERC). [file ncomms13192-s2.xlsx]

## Sheet: Aluto_FullRawData
Run ID	Sample	Run Date	Run Hour	Power (Watts)	Heating time (seconds)	40Ar (V)	40Ar Er	39Ar (V)	39Ar Er	38Ar (V)	38Ar Er	37Ar (V)	37Ar Er	36Ar (V)	36Ar Er	40Ar (V) BslnCorOnly	40Ar Er BslnCorOnly	39Ar (V) BslnCorOnly	39Ar Er BslnCorOnly	38Ar (V) BslnCorOnly	38Ar Er BslnCorOnly	37Ar (V) BslnCorOnly	37Ar Er BslnCorOnly	36Ar (V) BslnCorOnly	36Ar Er BslnCorOnly	40Ar (V) DecayCor	40Ar DecayCorEr	39Ar (V) DecayCor	39Ar DecayCorEr	38Ar (V) DecayCor	38Ar DecayCorEr	37Ar (V) DecayCor	37Ar DecayCorEr	36Ar (V) DecayCor	36Ar DecayCorEr	36Ar / 39Ar	36Ar / 39Ar Er	Pct36ArCa	37Ar / 39Ar	37Ar / 39Ar Er	Ca / K	Ca / K Er	Cl / K	Cl / K Er	38Ar / 39Ar	38Ar / 39Ar Er	40Ar / 39Ar	40Ar / 39Ar Er	40ArRad / 39Ar
B-14713		2014-12-05	9.4	0	0	0	0.0003253	0	8.06102e-06	0	4.24e-05	0	1.84e-05	0	1.1e-05	0.008316	0.00023	2.21e-05	5.7e-06	1.73e-05	3e-05	0.0005299	1.3e-05	8.69e-05	7.8e-06
A1/1-7540		2014-12-05	9.96667	0	0	2.71053	0.0059019			0.0017191	4.24e-05			0.0090222	4.46e-05	2.64856	0.0059			0.0017392	3.1e-05			0.0091215	4.2e-05
B-14714		2014-12-05	10.5667	0	0	0	0.0002687	0	8.06102e-06	0	4.1e-05	0	2.4e-05	0	1.3e-05	0.008566	0.00019	4.8e-05	5.7e-06	1.06e-05	2.9e-05	0.0004929	1.7e-05	0.0001135	9.2e-06
A1/1-7541		2014-12-05	11.1333	0	0	2.73392	0.0047028			0.0017183	3.7e-05			0.0091752	4.84e-05	2.67143	0.0047			0.0017384	2.3e-05			0.0092745	4.6e-05
A1/1-7542		2014-12-05	11.85	0	0	2.75582	0.0056019			0.0017233	3.64e-05			0.0092229	4.74e-05	2.69284	0.0056			0.0017434	2.2e-05			0.0093222	4.5e-05
91200-01A	ACs 7 J1	2014-12-05	12.45	3.25	20	0.518568	0.0009138	0.101934	0.0001905	0.0013397	6.84e-05	0.0003971	3.95e-05	0.0001471	1.79e-05	0.513681	0.0009	0.0999887	0.00019	0.0013648	6.2e-05	0.0008982	2.3e-05	0.0002464	9.7e-06	0.518568	0.0009138	0.101972	0.0001906	0.0013397	6.84e-05	0.0011548	0.000115	0.0001471	1.79e-05	0.0014425	0.0001752	0.208044	0.0113249	0.001135	0.022197	0.002231	0.0019337	0.0019759	0.0131382	0.0006813	5.08538	0.0180451	4.65491
91200-02A	ACs 7 J1	2014-12-05	13.0833	3.25	20	0.663465	0.0009687	0.138221	0.0002105	0.0016553	7.03e-05	0.0004735	4.01e-05	4.31e-05	1.76e-05	0.654888	0.00095	0.135568	0.00021	0.0016762	6.4e-05	0.000974	2.4e-05	0.0001424	9.2e-06	0.663465	0.0009687	0.138274	0.0002105	0.0016553	7.03e-05	0.0013778	0.0001167	4.31e-05	1.76e-05	0.0003116	0.0001273	0.847327	0.0099642	0.00085	0.0195299	0.0016725	-0.0008332	0.0014958	0.0119711	0.000516	4.7982	0.0154316	4.70524
B-14715		2014-12-05	13.6833	0	0	0	0.0003253	0	1.03e-05	0	3.11e-05	0	3.39e-05	0	1.09e-05	0.007989	0.00023	7.58e-05	7.3e-06	1.06e-05	2.2e-05	0.0005429	2.4e-05	0.0001236	7.7e-06
91200-03A	ACs 7 J1	2014-12-05	14.2833	3.25	20	0.515089	0.0008079	0.101767	0.0002005	0.0010948	5.61e-05	0.0002948	3.64e-05	0.0001378	1.8e-05	0.510323	0.00079	0.0998251	0.0002	0.0011231	4.8e-05	0.0007963	1.7e-05	0.0002371	9.9e-06	0.515089	0.0008079	0.101805	0.0002006	0.0010948	5.61e-05	0.0008585	0.0001059	0.0001378	1.8e-05	0.0013531	0.0001766	0.165156	0.008433	0.0010473	0.0165288	0.0020566	-0.0049318	0.0016235	0.0107541	0.0005592	5.05954	0.0177553	4.65548
A1/1-7543		2014-12-05	14.8833	0	0	2.75702	0.0050025			0.001748	3.89e-05			0.0092766	4.27e-05	2.694	0.005			0.0017677	2.6e-05			0.0093759	4e-05
B-14716		2014-12-05	15.5	0	0	0	0.000297	0	9.19239e-06	0	3.96e-05	0	1.56e-05	0	1.06e-05	0.009483	0.00021	7.38e-05	6.5e-06	5.81e-05	2.8e-05	0.0005101	1.1e-05	0.0001186	7.5e-06
91200-04A	ACs 7 J1	2014-12-05	16.0833	3.25	20	0.265647	0.0012105	0.05246	9.21e-05	0.0005723	5.02e-05	0.0002055	3.95e-05	6.83e-05	1.71e-05	0.26717	0.0012	0.0514807	9.1e-05	0.0006073	4.1e-05	0.0007073	2.3e-05	0.0001676	8.2e-06	0.265647	0.0012105	0.05248	9.21e-05	0.0005723	5.02e-05	0.0005994	0.0001153	6.83e-05	1.71e-05	0.0013005	0.0003258	0.232731	0.0114218	0.0022112	0.0223869	0.0043373	-0.0044657	0.0028185	0.0109048	0.0009701	5.06187	0.0280817	4.67375
91200-05A	ACs 7 J1	2014-12-05	16.7	3.25	20	0.809611	0.0018072	0.11776	0.0002504	0.001608	7.67e-05	0.0005634	5.61e-05	0.0008967	2.05e-05	0.797054	0.0018	0.115506	0.00025	0.0016295	7.1e-05	0.0010628	4.6e-05	0.000996	1.4e-05	0.809611	0.0018072	0.117805	0.0002505	0.001608	7.67e-05	0.0016442	0.0001638	0.0008967	2.05e-05	0.0076117	0.0001751	0.0485921	0.0139573	0.0013997	0.0273566	0.0027513	4.43e-05	0.0019169	0.0136494	0.0006611	6.87245	0.0271785	4.60032
B-14717		2014-12-05	17.3333	0	0	0	0.0003111	0	1.02e-05	0	3.54e-05	0	2.69e-05	0	1.22e-05	0.007689	0.00022	4.81e-05	7.2e-06	2.91e-05	2.5e-05	0.0004732	1.9e-05	0.0001009	8.6e-06
A1/1-7544		2014-12-05	17.9167	0	0	2.77595	0.0048027			0.0017126	3.83e-05			0.0091769	4.55e-05	2.71251	0.0048			0.0017328	2.5e-05			0.0092762	4.3e-05
91207-01A	ACs 7 J2	2014-12-05	18.5333	3.25	20	0.527632	0.0009819	0.10725	0.0001407	0.0014282	5.87e-05	0.0002995	3.59e-05	8.29e-05	1.79e-05	0.522594	0.00097	0.105201	0.00014	0.0014521	5.1e-05	0.0008004	1.6e-05	0.0001822	9.8e-06	0.527632	0.0009819	0.107291	0.0001408	0.0014282	5.87e-05	0.0008755	0.0001049	8.29e-05	1.79e-05	0.0007727	0.000167	0.279851	0.0081597	0.0009844	0.0159931	0.0019332	0.0028026	0.0016102	0.0133117	0.0005553	4.91778	0.0164029	4.68706
B-14718		2014-12-05	19.1333	0	0	0	0.0002828	0	9.75807e-06	0	3.54e-05	0	2.12e-05	0	1.19e-05	0.008323	0.0002	5.6e-05	6.9e-06	2.6e-05	2.5e-05	0.0004767	1.5e-05	9.01e-05	8.4e-06
91207-02A	ACs 7 J2	2014-12-05	19.7167	3.25	20	4.03636	0.0027045	0.0767932	0.0001606	0.0032596	9.27e-05	0.0002186	3.84e-05	0.0121242	4.65e-05	3.94031	0.0027	0.075339	0.00016	0.0032596	8.8e-05	0.0007198	2.1e-05	0.0122235	4.4e-05	4.03636	0.0027045	0.0768226	0.0001607	0.0032596	9.27e-05	0.0006394	0.0001123	0.0121242	4.65e-05	0.157821	0.0007037	0.0013976	0.0083235	0.0014715	0.0163141	0.0028868	0.001403	0.0035603	0.0424303	0.0012296	52.5413	0.171934	5.42231
91207-03A	ACs 7 J2	2014-12-05	20.3667	3.25	20	3.42845	0.0040037	0.129271	0.0002204	0.0032281	5.78e-05	0.0003072	4.07e-05	0.0094229	4.37e-05	3.34807	0.004	0.126792	0.00022	0.0032285	5e-05	0.0008078	2.5e-05	0.0095222	4.1e-05	3.42845	0.0040037	0.12932	0.0002205	0.0032281	5.78e-05	0.0008992	0.0001192	0.0094229	4.37e-05	0.0728648	0.0003652	0.002529	0.0069537	0.0009276	0.0136292	0.0018211	-0.0028183	0.0013279	0.0249618	0.0004588	26.5114	0.0844512	4.75668
B-14719		2014-12-05	21.0167	0	0	0	0.0003394	0	1.7e-05	0	2.83e-05	0	1.84e-05	0	1.32e-05	0.009192	0.00024	5.99e-05	1.2e-05	4.55e-05	2e-05	0.0005137	1.3e-05	0.0001167	9.3e-06
A1/1-7545		2014-12-05	21.6	0	0	2.80139	0.0031049			0.001729	3.7e-05			0.0094405	4.55e-05	2.73729	0.0031			0.001749	2.3e-05			0.0095398	4.3e-05
91207-04A	ACs 7 J2	2014-12-05	22.2167	3.25	20	0.46347	0.0013086	0.076627	0.0001805	0.0007709	5.19e-05	0.0002685	4.07e-05	0.0002953	1.98e-05	0.46014	0.0013	0.075176	0.00018	0.0008033	4.3e-05	0.0007691	2.5e-05	0.0003946	1.3e-05	0.46347	0.0013086	0.0766563	0.0001806	0.0007709	5.19e-05	0.0007872	0.0001193	0.0002953	1.98e-05	0.0038523	0.0002591	0.0706471	0.0102699	0.0015672	0.0201291	0.0030755	-0.0083225	0.001996	0.0100559	0.0006864	6.04608	0.0269456	4.89599
B-14720		2014-12-05	22.8333	0	0	0	0.0002687	0	1e-05	0	2.69e-05	0	2.69e-05	0	1.19e-05	0.008656	0.00019	5.82e-05	7.1e-06	4.75e-05	1.9e-05	0.0005296	1.9e-05	0.0001055	8.4e-06
91207-05A	ACs 7 J2	2014-12-05	23.4333	3.25	20	0.382646	0.0016065	0.0775782	0.0001706	0.0008149	4.94e-05	0.0002426	3.84e-05	6.22e-05	1.77e-05	0.381484	0.0016	0.0761087	0.00017	0.0008468	4e-05	0.0007432	2.1e-05	0.0001615	9.4e-06	0.382646	0.0016065	0.0776079	0.0001706	0.0008149	4.94e-05	0.000712	0.0001126	6.22e-05	1.77e-05	0.0008008	0.0002281	0.303568	0.0091739	0.0014608	0.017981	0.0028665	-0.0053659	0.001877	0.0105003	0.000646	4.9305	0.0266858	4.69138
91214-01A	ACs 7 J3	2014-12-06	0.05	3.25	20	0.362179	0.0013091	0.0706687	0.0001706	0.0006475	6.4e-05	0.0002663	3.68e-05	8.68e-05	1.78e-05	0.36149	0.0013	0.069334	0.00017	0.0006816	5.7e-05	0.0007666	1.8e-05	0.0001861	9.5e-06	0.362179	0.0013091	0.0706958	0.0001706	0.0006475	6.4e-05	0.0007818	0.0001081	8.68e-05	1.78e-05	0.0012284	0.0002512	0.238572	0.0110586	0.0015395	0.021675	0.0030218	-0.0094876	0.0026642	0.0091596	0.0009171	5.12306	0.0258782	4.75642
B-14721		2014-12-06	0.65	0	0	0	0.000297	0	1.7e-05	0	2.83e-05	0	1.98e-05	0	1.17e-05	0.008842	0.00021	5.31e-05	1.2e-05	7.29e-05	2e-05	0.0005116	1.4e-05	0.0001325	8.3e-06
A1/1-7546		2014-12-06	1.25	0	0	2.74265	0.0045028			0.001751	3.89e-05			0.0092082	4.46e-05	2.68007	0.0045			0.0017707	2.6e-05			0.0093075	4.2e-05
91214-02A	ACs 7 J3	2014-12-06	1.86667	3.25	0	1.13341	0.0022055	0.096812	0.0002604	0.0015284	7.58e-05	0.0003376	4.01e-05	0.0022485	2.5e-05	1.11246	0.0022	0.094967	0.00026	0.001551	7e-05	0.0008372	2.4e-05	0.0023478	2e-05	1.13341	0.0022055	0.0968491	0.0002605	0.0015284	7.58e-05	0.0009926	0.0001179	0.0022485	2.5e-05	0.0232162	0.0002665	0.0116986	0.0102489	0.0012256	0.0200881	0.0024071	-0.0023033	0.0023053	0.0157813	0.0007948	11.7028	0.0485357	4.77146
B-14722		2014-12-06	2.5	0	0	0	0.000297	0	8.48528e-06	0	2.97e-05	0	2.69e-05	0	1.13e-05	0.008018	0.00021	6.16e-05	6e-06	7.88e-05	2.1e-05	0.0005561	1.9e-05	0.0001133	8e-06
91214-03A	ACs 7 J3	2014-12-06	3.08333	3.25	0	0.27451	0.0011111	0.0569247	0.0001407	0.000598	4.86e-05	0.0001565	3.39e-05	3.91e-05	1.71e-05	0.275744	0.0011	0.0558583	0.00014	0.0006327	3.9e-05	0.0006571	1.1e-05	0.0001384	8.3e-06	0.27451	0.0011111	0.0569466	0.0001408	0.000598	4.86e-05	0.0004605	9.99e-05	3.91e-05	1.71e-05	0.0006873	0.000301	0.311801	0.0080869	0.0017661	0.0158503	0.0034636	-0.0053024	0.0025151	0.0105008	0.0008655	4.82049	0.026096	4.61517
91214-04A	ACs 7 J3	2014-12-06	3.7	3.25	0	0.453006	0.001607	0.0908822	0.0002005	0.0010389	6.75e-05	0.0003219	3.54e-05	0.000124	1.78e-05	0.44961	0.0016	0.089153	0.0002	0.0010679	6.1e-05	0.0008214	1.5e-05	0.0002233	9.6e-06	0.453006	0.001607	0.0909172	0.0002006	0.0010389	6.75e-05	0.0009481	0.0001044	0.000124	1.78e-05	0.0013639	0.0001959	0.202617	0.0104281	0.0011558	0.0204392	0.0022707	-0.0029849	0.0021872	0.0114274	0.0007537	4.98262	0.0244158	4.57552
B-14723		2014-12-06	4.31667	0	0	0	0.0002828	0	1.41e-05	0	3.96e-05	0	3.54e-05	0	1.29e-05	0.008511	0.0002	7.38e-05	1e-05	5.53e-05	2.8e-05	0.0005624	2.5e-05	0.0001249	9.1e-06
A1/1-7547		2014-12-06	4.9	0	0	2.72217	0.0032037			0.0016785	3.96e-05			0.0091089	4.37e-05	2.65987	0.0032			0.0016991	2.7e-05			0.0092082	4.1e-05
91214-05A	ACs 7 J3	2014-12-06	5.51667	3.25	0	0.491403	0.0015093	0.101453	0.0002105	0.0010592	6.94e-05	0.0002691	3.95e-05	3.77e-05	1.74e-05	0.48691	0.0015	0.099517	0.00021	0.0010879	6.3e-05	0.0007687	2.3e-05	0.000137	8.9e-06	0.491403	0.0015093	0.101492	0.0002105	0.0010592	6.94e-05	0.0007938	0.0001165	3.77e-05	1.74e-05	0.0003717	0.0001719	0.557677	0.0078213	0.0011554	0.0153298	0.0022675	-0.0053167	0.002012	0.0104364	0.0006932	4.84181	0.0217099	4.73071
B-14724		2014-12-06	6.11667	0	0	0	0.0003253	0	1.03e-05	0	3.39e-05	0	2.97e-05	0	1.17e-05	0.008322	0.00023	7.14e-05	7.3e-06	2.72e-05	2.4e-05	0.0005639	2.1e-05	0.0001049	8.3e-06
91197-01A	18-11-07	2014-12-06	6.7	3.25	0	0.0327346	0.0003101	0.0178091	8.12e-05	0.0001943	4.24e-05	1.94e-05	3.95e-05	3.33e-05	1.76e-05	0.040078	0.00026	0.0175062	8e-05	0.0002342	3.1e-05	0.0005204	2.3e-05	0.0001326	9.2e-06	0.0327346	0.0003101	0.017816	8.12e-05	0.0001943	4.24e-05	5.73e-05	0.0001166	3.33e-05	1.76e-05	0.0018693	0.0009877	0.0455602	0.0032139	0.0065869	0.0062992	0.0129105	-0.0047797	0.0070243	0.0109041	0.0024149	1.83737	0.0202851	1.27874
91197-02A	18-11-07	2014-12-06	7.3	3.25	0	0.0094696	0.000256	0.0062096	4.9e-05	9.81e-05	4.24e-05	7.02e-05	3.68e-05	7.1e-06	2.12e-05	0.017406	0.0002	0.0061331	4.7e-05	0.0001393	3.1e-05	0.0005708	1.8e-05	0.0001064	1.5e-05	0.0094696	0.000256	0.006212	4.91e-05	9.81e-05	4.24e-05	0.0002073	0.0001087	7.1e-06	2.12e-05	0.001143	0.0034149	0.77366	0.0333681	0.017616	0.065403	0.0345317	0.0097864	0.0201694	0.0157886	0.0069253	1.5244	0.04421	1.18519
B-14725		2014-12-06	7.88333	0	0	0	0.000297	0	8.90955e-06	0	3.11e-05	0	1.98e-05	0	1.12e-05	0.007784	0.00021	4.92e-05	6.3e-06	6.38e-05	2.2e-05	0.0005581	1.4e-05	0.0001087	7.9e-06
A1/1-7548		2014-12-06	8.48333	0	0	2.71944	0.0045027			0.0017312	4.1e-05			0.0091437	4.37e-05	2.657	0.0045			0.0017511	2.9e-05			0.009243	4.1e-05
91197-03A	18-11-07	2014-12-06	9.08333	3.25	0	0.0160424	0.0002666	0.0118819	6.55e-05	0.0001638	4.32e-05	9.55e-05	3.73e-05	8.79998e-07	1.74e-05	0.023642	0.00022	0.0116947	6.4e-05	0.0002042	3.2e-05	0.0005957	1.9e-05	0.0001002	8.9e-06	0.0160424	0.0002666	0.0118865	6.55e-05	0.0001638	4.32e-05	0.0002825	0.0001103	8.79998e-07	1.74e-05	7.4e-05	0.0014673	8.50592	0.0237631	0.0093439	0.0465764	0.0183177	0.0045542	0.0107081	0.0137834	0.0036822	1.34963	0.0244583	1.32874
B-14726		2014-12-06	9.68333	0	0	0	0.0002828	0	8.20244e-06	0	4.1e-05	0	2.26e-05	0	1.19e-05	0.008295	0.0002	5.68e-05	5.8e-06	8.43e-05	2.9e-05	0.0005329	1.6e-05	0.0001189	8.4e-06
91197-04A	18-11-07	2014-12-06	10.2667	3.25	0	0.0145058	0.0002659	0.0093979	4.05e-05	0.000135	3.36e-05	9.12e-05	4.75e-05	1.27e-05	1.74e-05	0.022054	0.00022	0.0092592	3.8e-05	0.0001757	1.7e-05	0.0005913	3.5e-05	0.000112	8.8e-06	0.0145058	0.0002659	0.0094016	4.05e-05	0.000135	3.36e-05	0.0002701	0.0001406	1.27e-05	1.74e-05	0.0013498	0.0018498	0.56405	0.0287298	0.0150546	0.0563116	0.0295107	0.0055152	0.0105565	0.014355	0.0036236	1.54291	0.0300448	1.14154
91197-05A	18-11-07	2014-12-06	10.8667	3.25	0	0.0108985	0.0002577	0.007913	5.87e-05	0.0001346	3.64e-05	2.82e-05	3.68e-05	2.5e-06	2.19e-05	0.0185268	0.00021	0.0078033	5.7e-05	0.0001754	2.2e-05	0.0005286	1.8e-05	0.0001018	1.6e-05	0.0108985	0.0002577	0.0079161	5.87e-05	0.0001346	3.64e-05	8.34e-05	0.000109	2.5e-06	2.19e-05	0.0003158	0.0027705	0.884355	0.0105393	0.0138603	0.0206571	0.0271668	0.013769	0.0136	0.0170069	0.0046612	1.37675	0.0351602	1.2827
B-14727		2014-12-06	11.45	0	0	0	0.0002828	0	7.9196e-06	0	3.11e-05	0	2.12e-05	0	1.17e-05	0.007894	0.0002	5.29e-05	5.6e-06	7.66e-05	2.2e-05	0.0005211	1.5e-05	0.0001216	8.3e-06
A1/1-7549		2014-12-06	12.0333	0	0	2.78869	0.0054022			0.0017142	3.96e-05			0.0092554	4.46e-05	2.72425	0.0054			0.0017343	2.7e-05			0.0093547	4.2e-05
91197-06A	18-11-07	2014-12-06	12.6667	3.25	0	0.0264863	0.0002897	0.0180439	8.22e-05	0.0001794	4.1e-05	4.63e-05	3.59e-05	5.14e-05	1.73e-05	0.033692	0.00024	0.0177364	8.1e-05	0.0002196	2.9e-05	0.0005463	1.6e-05	0.0001507	8.6e-06	0.0264863	0.0002897	0.0180509	8.22e-05	0.0001794	4.1e-05	0.0001372	0.0001064	5.14e-05	1.73e-05	0.002847	0.000958	0.070766	0.0076025	0.0059319	0.0149011	0.0116271	-0.0081072	0.0066992	0.0099408	0.0023027	1.46731	0.0181706	0.617128
B-14728		2014-12-06	13.25	0	0	0	0.0003111	0	8.76812e-06	0	3.25e-05	0	2.83e-05	0	1.24e-05	0.007515	0.00022	2.23e-05	6.2e-06	2.8e-05	2.3e-05	0.0004744	2e-05	8.77e-05	8.8e-06
91197-07A	18-11-07	2014-12-06	13.8333	3.25	0	0.0092891	0.0002855	0.0070242	3.22e-05	2.87e-05	3.83e-05	4.51e-05	3.54e-05	8.89e-06	1.74e-05	0.0169145	0.00023	0.0069318	2.9e-05	7.08e-05	2.5e-05	0.000545	1.5e-05	0.0001082	8.9e-06	0.0092891	0.0002855	0.0070269	3.22e-05	2.87e-05	3.83e-05	0.0001339	0.0001052	8.89e-06	1.74e-05	0.0012651	0.0024821	0.399238	0.01906	0.0150665	0.0373581	0.029532	-0.0242397	0.0160709	0.0040794	0.005521	1.32193	0.0422839	0.944783
91197-08A	18-11-07	2014-12-06	14.4333	3.25	0	0.0153008	0.000309	0.0117224	4.05e-05	9.45e-05	3.52e-05	2.98e-05	3.78e-05	1.29e-05	1.66e-05	0.0227457	0.00025	0.0115383	3.8e-05	0.0001357	2e-05	0.0005297	2e-05	0.0001122	7.2e-06	0.0153008	0.000309	0.011727	4.05e-05	9.45e-05	3.52e-05	8.87e-05	0.0001123	1.29e-05	1.66e-05	0.0011026	0.0014188	0.181703	0.0075602	0.0096416	0.014818	0.018898	-0.0126174	0.0088627	0.0080568	0.003044	1.30476	0.027618	0.975326
B-14729		2014-12-06	15.0333	0	0	0	0.0003536	0	8.90955e-06	0	3.82e-05	0	1.98e-05	0	1.12e-05	0.008036	0.00025	5.21e-05	6.3e-06	1.66e-05	2.7e-05	0.000501	1.4e-05	0.0001259	7.9e-06
A1/1-7550		2014-12-06	15.6167	0	0	2.72775	0.0052032			0.0017164	4.03e-05			0.0091026	4.84e-05	2.66487	0.0052			0.0017366	2.8e-05			0.0092019	4.6e-05
91197-09A	18-11-07	2014-12-06	16.2333	3.25	0	0.0066676	0.0002903	0.0040297	2.87e-05	5.7e-05	3.83e-05	3.24e-05	3.78e-05	1.07e-06	1.69e-05	0.0144234	0.00024	0.0039958	2.5e-05	9.88e-05	2.5e-05	0.000532	2e-05	0.0001004	7.8e-06	0.0066676	0.0002903	0.0040313	2.87e-05	5.7e-05	3.83e-05	9.63e-05	0.0001125	1.07e-06	1.69e-05	0.0002654	0.0041939	2.38423	0.0238805	0.0280867	0.0468066	0.055052	0.0054924	0.0280045	0.014143	0.0096242	1.65397	0.074994	1.57596
B-14730		2014-12-06	16.8167	0	0	0	0.000297	0	8.48528e-06	0	2.83e-05	0	3.39e-05	0	1.19e-05	0.00788	0.00021	2.75e-05	6e-06	4.32e-05	2e-05	0.0005184	2.4e-05	9.71e-05	8.4e-06
91197-10A	18-11-07	2014-12-06	17.4	3.25	0	0.0410873	0.0003285	0.0138283	4.43e-05	0.0001047	4.94e-05	0.0001287	3.68e-05	0.0001001	1.8e-05	0.048038	0.00029	0.0136031	4.2e-05	0.0001458	4e-05	0.0006275	1.8e-05	0.0001994	1e-05	0.0410873	0.0003285	0.0138337	4.43e-05	0.0001047	4.94e-05	0.0003833	0.0001095	0.0001001	1.8e-05	0.0072345	0.0013034	0.101486	0.0277056	0.0079717	0.0543041	0.0156303	-0.0173835	0.0105205	0.0075684	0.0036189	2.97009	0.0271785	0.811475
91197-11A	18-11-07	2014-12-06	18	3.25	0	0.0407359	0.0003062	0.0098591	4.33e-05	9.63e-05	3.7e-05	4.65e-05	4.07e-05	9.97e-05	1.75e-05	0.04773	0.00027	0.0097114	4.1e-05	0.0001375	2.3e-05	0.0005458	2.5e-05	0.000199	9e-06	0.0407359	0.0003062	0.009863	4.33e-05	9.63e-05	3.7e-05	0.0001385	0.0001212	9.97e-05	1.75e-05	0.0101055	0.0017742	0.0368326	0.0140457	0.0123677	0.0275298	0.0242418	-0.0126007	0.0110717	0.0097592	0.0038028	4.13018	0.0381555	1.11337
B-14731		2014-12-06	18.6	0	0	0	0.0002687	0	8.34386e-06	0	4.1e-05	0	1.7e-05	0	1.13e-05	0.00792	0.00019	6.15e-05	5.9e-06	6.28e-05	2.9e-05	0.0005888	1.2e-05	0.0001162	8e-06
A1/1-7551		2014-12-06	19.1833	0	0	2.70176	0.0031033			0.0016882	3.76e-05			0.0091356	4.18e-05	2.63973	0.0031			0.0017087	2.4e-05			0.0092349	3.9e-05
91197-12A	18-11-07	2014-12-06	19.8	3.25	0	0.0110325	0.000241	0.0067885	5.77e-05	4.21e-05	3.7e-05	2.51e-05	3.95e-05	2.28e-05	1.75e-05	0.018761	0.00019	0.0067007	5.6e-05	8.41e-05	2.3e-05	0.0005243	2.3e-05	0.0001221	9e-06	0.0110325	0.000241	0.0067911	5.77e-05	4.21e-05	3.7e-05	7.49e-05	0.0001178	2.28e-05	1.75e-05	0.0033588	0.002576	0.0870059	0.0110277	0.0174572	0.0216145	0.0342168	-0.0192162	0.0160816	0.0062066	0.0055227	1.62454	0.0392524	0.621708
B-14732		2014-12-06	20.3833	0	0	0	0.0002828	0	8.20244e-06	0	3.11e-05	0	2.26e-05	0	1.15e-05	0.008364	0.0002	4.12e-05	5.8e-06	4.03e-05	2.2e-05	0.0005163	1.6e-05	0.0001024	8.1e-06
91197-13A	18-11-07	2014-12-06	20.9667	3.25	0	0.0165007	0.0002993	0.0114878	4.33e-05	0.0002089	4.03e-05	4.51876e-06	3.54e-05	2.21e-05	1.74e-05	0.024085	0.00026	0.0113083	4.1e-05	0.0002487	2.8e-05	0.0005037	1.5e-05	0.0001214	8.9e-06	0.0165007	0.0002993	0.0114923	4.33e-05	0.0002089	4.03e-05	1.35e-05	0.0001058	2.21e-05	1.74e-05	0.0019239	0.0015177	0.0161793	0.0011746	0.0092627	0.0023022	0.0181548	0.0162893	0.0103423	0.0181795	0.0035551	1.43581	0.0275152	0.860923
91197-14A	18-11-07	2014-12-06	21.5667	3.25	0	0.0091791	0.0002793	0.0060243	5.1e-05	0.0001188	4.03e-05	2.99098e-06	3.95e-05	6.64e-06	1.79e-05	0.016986	0.00024	0.0059514	4.9e-05	0.0001598	2.8e-05	0.0005021	2.3e-05	0.0001059	9.8e-06	0.0091791	0.0002793	0.0060266	5.1e-05	0.0001188	4.03e-05	8.9395e-06	0.0001179	6.64e-06	1.79e-05	0.0011018	0.0029731	0.0356772	0.0014833	0.0196986	0.0029073	0.0386093	0.0212085	0.0197258	0.0197207	0.0067797	1.5231	0.0494989	1.19373
B-14733		2014-12-06	22.1667	0	0	0	0.0002687	0	7.35391e-06	0	3.11e-05	0	1.98e-05	0	1.19e-05	0.008021	0.00019	4.65e-05	5.2e-06	-3e-07	2.2e-05	0.0004616	1.4e-05	0.0001014	8.4e-06
A1/1-7552		2014-12-06	22.75	0	0	2.72479	0.0052021			0.0016686	3.76e-05			0.0092292	4.27e-05	2.66219	0.0052			0.0016893	2.4e-05			0.0093285	4e-05
91197-15A	18-11-07	2014-12-06	23.35	3.25	0	0.0890837	0.000384	0.0106016	6.26e-05	0.0001312	4.32e-05	-3e-05	3.58e-05	0.0002465	1.8e-05	0.094822	0.00035	0.0104394	6.1e-05	0.000172	3.2e-05	0.0004691	1.6e-05	0.0003458	1e-05	0.0890837	0.000384	0.0106058	6.26e-05	0.0001312	4.32e-05	-8.97e-05	0.0001072	0.0002465	1.8e-05	0.0232416	0.0017057	-0.0096475	-0.0084613	0.0101791	-0.016584	0.0199513	-0.012206	0.0120035	0.0123721	0.0041266	8.39954	0.0658809	1.45902
B-14734		2014-12-06	23.9833	0	0	0	0.0003111	0	8.06102e-06	0	2.69e-05	0	2.55e-05	0	1.05e-05	0.007852	0.00022	3.78e-05	5.7e-06	4.08e-05	1.9e-05	0.0004666	1.8e-05	7.11e-05	7.4e-06
91197-16A	18-11-07	2014-12-07	0.566667	3.25	0	0.018277	0.0002721	0.0103576	6.36e-05	8.6e-05	4.24e-05	1.94e-05	3.68e-05	9.11e-06	1.73e-05	0.0257929	0.00022	0.0102001	6.2e-05	0.0001274	3.1e-05	0.000518	1.8e-05	0.0001084	8.7e-06	0.018277	0.0002721	0.0103616	6.36e-05	8.6e-05	4.24e-05	5.81e-05	0.0001102	9.11e-06	1.73e-05	0.0008792	0.0016735	0.169113	0.0056108	0.0107013	0.0109972	0.0209749	-0.0117864	0.0120757	0.0083013	0.0041515	1.76391	0.0294375	1.50103
91197-17A	18-11-07	2014-12-07	1.15	3.25	0	0.0114109	0.0002809	0.009158	5.77e-05	0.0001752	4.94e-05	4.59282e-06	3.68e-05	3.75477e-06	1.69e-05	0.0190613	0.00024	0.0090239	5.6e-05	0.0002154	4e-05	0.0005032	1.8e-05	0.0001031	7.7e-06	0.0114109	0.0002809	0.0091615	5.77e-05	0.0001752	4.94e-05	1.38e-05	0.0001102	3.75477e-06	1.69e-05	0.0004098	0.0018404	0.0971689	0.0015028	0.0121085	0.0029455	0.0237327	0.019851	0.0158813	0.0191222	0.0054658	1.24552	0.0326202	1.12273
B-14735		2014-12-07	1.75	0	0	0	0.0002687	0	9.61665e-06	0	5.8e-05	0	2.12e-05	0	1.23e-05	0.0079	0.00019	6.24e-05	6.8e-06	6.74e-05	4.1e-05	0.0004562	1.5e-05	0.0001149	8.7e-06
A1/1-7553		2014-12-07	2.33333	0	0	2.76648	0.0058018			0.0017286	4.1e-05			0.0092071	4.37e-05	2.70262	0.0058			0.0017485	2.9e-05			0.0093064	4.1e-05
91197-18A	18-11-07	2014-12-07	2.93333	3.25	0	0.0151706	0.0002731	0.0116591	7.33e-05	0.0001504	4.03e-05	4.83896e-06	3.58e-05	7.68e-06	1.73e-05	0.02266	0.00023	0.0114762	7.2e-05	0.0001909	2.8e-05	0.0005032	1.6e-05	0.000107	8.7e-06	0.0151706	0.0002731	0.0116636	7.34e-05	0.0001504	4.03e-05	1.45e-05	0.0001075	7.68e-06	1.73e-05	0.0006585	0.0014867	0.0501259	0.0012455	0.0092814	0.0024412	0.0181916	0.0016453	0.0101908	0.0128914	0.003503	1.30067	0.025637	1.10347
B-14736		2014-12-07	3.53333	0	0	0	0.0002828	0	8.6267e-06	0	3.11e-05	0	2.4e-05	0	1.27e-05	0.008168	0.0002	4.81e-05	6.1e-06	4.52e-05	2.2e-05	0.0005072	1.7e-05	0.0001299	9e-06
91197-19A	18-11-07	2014-12-07	4.11667	3.25	0	0.0113789	0.0002491	0.0080905	3.58e-05	9.72e-05	4.03e-05	1.7e-05	3.94e-05	8.3e-06	2.12e-05	0.0189508	0.0002	0.0079773	3.3e-05	0.0001384	2.8e-05	0.0005151	2.3e-05	0.0001076	1.5e-05	0.0113789	0.0002491	0.0080937	3.59e-05	9.72e-05	4.03e-05	5.1e-05	0.0001185	8.3e-06	2.12e-05	0.0010255	0.002621	0.162978	0.0063069	0.014743	0.0123615	0.0288965	-0.0011224	0.0147061	0.012006	0.0050469	1.4059	0.0324078	1.09949
91197-20A	18-11-07	2014-12-07	4.71667	3.25	0	0.0198114	0.0003053	0.0103786	6.75e-05	0.0001002	3.47e-05	4.79e-05	3.68e-05	3.06e-05	1.7e-05	0.027158	0.00027	0.0102207	6.6e-05	0.0001414	1.9e-05	0.0005457	1.8e-05	0.0001299	8.1e-06	0.0198114	0.0003053	0.0103826	6.75e-05	0.0001002	3.47e-05	0.0001439	0.0001105	3.06e-05	1.7e-05	0.0029492	0.001642	0.124545	0.0138605	0.0107144	0.0271669	0.0210014	-0.0090018	0.0098564	0.0096514	0.0033841	1.90812	0.0330456	1.02792
B-14737		2014-12-07	5.33333	0	0	0	0.0002687	0	8.48528e-06	0	3.39e-05	0	2.69e-05	0	1.23e-05	0.007653	0.00019	3.55e-05	6e-06	7.24e-05	2.4e-05	0.000468	1.9e-05	8.78e-05	8.7e-06
A1/1-7554		2014-12-07	5.91667	0	0	2.74134	0.0054019			0.0017342	3.96e-05			0.0090025	4.46e-05	2.67806	0.0054			0.0017541	2.7e-05			0.0091018	4.2e-05
91197-21A	18-11-07	2014-12-07	6.53333	3.25	0	0.0110131	0.0002873	0.0076894	5.97e-05	0.0001093	4.17e-05	4.02e-05	3.58e-05	1.38e-05	2.19e-05	0.0185355	0.00025	0.007584	5.8e-05	0.0001504	3e-05	0.0005379	1.6e-05	0.0001131	1.6e-05	0.0110131	0.0002873	0.0076924	5.97e-05	0.0001093	4.17e-05	0.0001212	0.0001078	1.38e-05	2.19e-05	0.001794	0.0028511	0.232665	0.0157509	0.0141128	0.030872	0.0276623	0.0048469	0.0160176	0.0142088	0.0054973	1.43169	0.0401321	0.896647
B-14738		2014-12-07	7.13333	0	0	0	0.0002687	0	8.6267e-06	0	4.95e-05	0	2.12e-05	0	1.15e-05	0.00774	0.00019	2.83e-05	6.1e-06	1.6e-05	3.5e-05	0.0004993	1.5e-05	7.97e-05	8.1e-06
91197-22A	18-11-07	2014-12-07	7.71667	3.25	0	0.0150835	0.000271	0.0105287	6.94e-05	0.0001759	3.47e-05	3.66e-05	3.89e-05	7.8e-06	2.19e-05	0.022444	0.00023	0.0103679	6.8e-05	0.0002161	1.9e-05	0.0005341	2.2e-05	0.0001071	1.6e-05	0.0150835	0.000271	0.0105328	6.95e-05	0.0001759	3.47e-05	0.0001104	0.0001171	7.8e-06	2.19e-05	0.0007405	0.0020822	0.375016	0.0104798	0.0111955	0.0205406	0.021944	0.012651	0.0097427	0.0167015	0.0033373	1.43204	0.0283253	1.21117
91197-23A	18-11-07	2014-12-07	8.3	3.25	0	0.0071183	0.0002482	0.0051158	3.04e-05	6.02e-05	3.64e-05	-2.87573e-06	3.83e-05	9.8e-06	1.73e-05	0.014652	0.0002	0.0050606	2.7e-05	0.0001019	2.2e-05	0.0004948	2.1e-05	0.0001091	8.6e-06	0.0071183	0.0002482	0.0051178	3.04e-05	6.02e-05	3.64e-05	-8.6716e-06	0.0001155	9.8e-06	1.73e-05	0.0019149	0.0033785	-0.0234487	-0.0016944	0.0227211	-0.003321	0.0445332	-0.002323	0.0209826	0.01176	0.0072072	1.39091	0.0506107	0.818308
B-14739		2014-12-07	8.9	0	0	0	0.0002828	0	8.20244e-06	0	4.1e-05	0	2.55e-05	0	1.13e-05	0.007625	0.0002	4.43e-05	5.8e-06	-2.89e-05	2.9e-05	0.0005374	1.8e-05	0.0001106	8e-06
A1/1-7555		2014-12-07	9.48333	0	0	2.74694	0.0047023			0.0017305	3.83e-05			0.009084	3.99e-05	2.6834	0.0047			0.0017504	2.5e-05			0.0091833	3.7e-05
91197-24A	18-11-07	2014-12-07	10.0833	3.25	0	0.01712	0.0002592	0.0121147	7.04e-05	8.58e-05	3.83e-05	1.17e-05	3.63e-05	1.40004e-07	1.73e-05	0.024399	0.00022	0.0119229	6.9e-05	0.0001272	2.5e-05	0.000509	1.7e-05	9.94e-05	8.7e-06	0.01712	0.0002592	0.0121194	7.04e-05	8.58e-05	3.83e-05	3.52e-05	0.0001095	1.40004e-07	1.73e-05	1.16e-05	0.0014308	6.6672	0.0029064	0.0090967	0.0056966	0.0178297	-0.0148511	0.0093196	0.0070811	0.0032014	1.4126	0.0237412	1.40852
B-14740		2014-12-07	10.6833	0	0	0	0.0002546	0	8.6267e-06	0	3.68e-05	0	3.11e-05	0	1.1e-05	0.007899	0.00018	3.71e-05	6.1e-06	4.46e-05	2.6e-05	0.0004903	2.2e-05	8.71e-05	7.8e-06
91197-25A	18-11-07	2014-12-07	11.2667	3.25	0	0.012901	0.0002603	0.0091158	5.97e-05	0.0001004	3.52e-05	2.94e-05	3.58e-05	4.65583e-06	1.71e-05	0.0202754	0.00022	0.0089826	5.8e-05	0.0001416	2e-05	0.0005265	1.6e-05	0.000104	8.2e-06	0.012901	0.0002603	0.0091194	5.97e-05	0.0001004	3.52e-05	8.9e-05	0.0001082	4.65583e-06	1.71e-05	0.0005105	0.0018746	0.506502	0.0097581	0.0119478	0.019126	0.0234183	-0.003729	0.0113998	0.01101	0.0039149	1.41468	0.0309705	1.26227
91197-26A	18-11-07	2014-12-07	11.8667	3.25	0	0.0116593	0.0002678	0.0090586	3.96e-05	0.0001267	3.76e-05	-4.46e-05	3.46e-05	1.10063e-06	1.69e-05	0.0190309	0.00022	0.0089265	3.7e-05	0.0001675	2.4e-05	0.0004529	1.3e-05	0.0001004	7.8e-06	0.0116593	0.0002678	0.0090622	3.96e-05	0.0001267	3.76e-05	-0.0001348	0.0001046	1.10063e-06	1.69e-05	0.0001215	0.0018656	-3.24474	-0.014871	0.0116136	-0.0291469	0.0227635	0.0050853	0.0122494	0.013977	0.0042095	1.28659	0.0310279	1.24846
B-14741		2014-12-07	12.45	0	0	0	0.000297	0	7.77817e-06	0	2.97e-05	0	2.26e-05	0	1.2e-05	0.007579	0.00021	5.13e-05	5.5e-06	2.83e-05	2.1e-05	0.0005199	1.6e-05	0.0001185	8.5e-06
A1/1-7556		2014-12-07	13.0333	0	0	2.74386	0.0045027			0.0017675	3.96e-05			0.009084	4.65e-05	2.68031	0.0045			0.0017869	2.7e-05			0.0091833	4.4e-05
91197-27A	18-11-07	2014-12-07	13.65	3.25	0	0.0150054	0.0002836	0.0078304	5.48e-05	0.0001049	3.96e-05	6.81e-05	3.67e-05	1.6e-05	2.12e-05	0.0222217	0.00024	0.0077223	5.3e-05	0.0001461	2.7e-05	0.0005646	1.8e-05	0.0001153	1.5e-05	0.0150054	0.0002836	0.0078335	5.48e-05	0.0001049	3.96e-05	0.0002062	0.0001113	1.6e-05	2.12e-05	0.0020425	0.0027081	0.341517	0.0263228	0.0143008	0.0515935	0.0280328	0.0023503	0.0149392	0.0133944	0.0051262	1.91555	0.0398682	1.30713
B-14742		2014-12-07	14.2333	0	0	0	0.0002828	0	8.06102e-06	0	3.54e-05	0	2.69e-05	0	1.1e-05	0.007603	0.0002	3.45e-05	5.7e-06	3.48e-05	2.5e-05	0.0005132	1.9e-05	0.0001069	7.8e-06
91197-28A	18-11-07	2014-12-07	14.8333	3.25	0	0.0177626	0.0002739	0.0127771	4.14e-05	0.0001379	3.89e-05	2.43e-05	4e-05	2.26e-05	1.74e-05	0.0248756	0.00023	0.0125724	3.9e-05	0.0001786	2.6e-05	0.0005209	2.4e-05	0.0001219	8.9e-06	0.0177626	0.0002739	0.0127822	4.15e-05	0.0001379	3.89e-05	7.37e-05	0.0001213	2.26e-05	1.74e-05	0.001769	0.0013645	0.0864111	0.0057685	0.0095553	0.0113062	0.0187287	-0.0050552	0.0089857	0.0107901	0.0030878	1.38964	0.0227203	0.86116
91197-29A	18-11-07	2014-12-07	15.4167	3.25	0	0.0145553	0.0002413	0.0077536	3.58e-05	9.51e-05	3.89e-05	-4.55098e-06	3.33e-05	1.44e-05	1.71e-05	0.021737	0.00019	0.007647	3.3e-05	0.0001364	2.6e-05	0.0004922	9.1e-06	0.0001137	8.2e-06	0.0145553	0.0002413	0.0077567	3.59e-05	9.51e-05	3.89e-05	-1.38e-05	0.000101	1.44e-05	1.71e-05	0.0018603	0.0022039	-0.0253507	-0.0017796	0.0131053	-0.0034881	0.0256864	-0.0008269	0.0148049	0.0122656	0.0050882	1.87648	0.0334454	1.32018
B-14743		2014-12-07	16.0167	0	0	0	0.0002828	0	7.49533e-06	0	3.39e-05	0	3.54e-05	0	1.17e-05	0.007559	0.0002	6.28e-05	5.3e-06	-7.4e-06	2.4e-05	0.0005288	2.5e-05	0.0001359	8.3e-06
A1/1-7557		2014-12-07	16.6	0	0	2.72937	0.0046024			0.001698	3.58e-05			0.0091423	4.37e-05	2.66616	0.0046			0.0017184	2.1e-05			0.0092416	4.1e-05
91197-30A	18-11-07	2014-12-07	17.2167	3.25	0	0.0082704	0.0002744	0.0052891	2.95e-05	3.28e-05	4.32e-05	1.81e-05	3.72e-05	1.13e-05	1.76e-05	0.015672	0.00023	0.0052306	2.6e-05	7.49e-05	3.2e-05	0.0005144	1.9e-05	0.0001106	9.3e-06	0.0082704	0.0002744	0.0052912	2.95e-05	3.28e-05	4.32e-05	5.49e-05	0.0001131	1.13e-05	1.76e-05	0.0021318	0.0033356	0.129058	0.0103823	0.0215181	0.0203494	0.0421761	-0.0185523	0.0240538	0.0062042	0.0082699	1.56303	0.0541081	0.926479
B-14744		2014-12-07	17.8	0	0	0	0.0002828	0	7.77817e-06	0	4.67e-05	0	2.4e-05	0	1.17e-05	0.007416	0.0002	2.84e-05	5.5e-06	3.34e-05	3.3e-05	0.0004595	1.7e-05	9.12e-05	8.3e-06
91198-01A	13-05-04	2014-12-07	18.4	3.25	0	0.0246142	0.0002988	0.0216876	0.0001109	0.0002434	3.83e-05	1.71e-05	3.88e-05	5.50004e-07	1.7e-05	0.031593	0.00026	0.021309	0.00011	0.0002827	2.5e-05	0.0005133	2.2e-05	9.99e-05	8e-06	0.0246142	0.0002988	0.0216962	0.0001109	0.0002434	3.83e-05	5.21e-05	0.0001181	5.50004e-07	1.7e-05	2.54e-05	0.0007835	2.51115	0.0024022	0.0054807	0.0047083	0.0107423	-0.0028634	0.0052066	0.0112173	0.0017893	1.13449	0.0155651	1.12636
91198-02A	13-05-04	2014-12-07	18.9833	3.25	0	0.0196422	0.0002708	0.0170487	8.32e-05	0.0002002	4.62e-05	3.32976e-06	3.67e-05	1.51e-06	1.69e-05	0.026717	0.00023	0.0167606	8.2e-05	0.0002401	3.6e-05	0.0004995	1.8e-05	0.0001008	7.8e-06	0.0196422	0.0002708	0.0170554	8.32e-05	0.0002002	4.62e-05	1.01e-05	0.0001117	1.51e-06	1.69e-05	8.85e-05	0.0009913	0.177773	0.0005939	0.0065951	0.0011641	0.0129264	-0.0013858	0.0079849	0.0117388	0.0027471	1.15167	0.017495	1.12454
B-14745		2014-12-07	19.5833	0	0	0	0.0002687	0	7.21249e-06	0	4.24e-05	0	2.83e-05	0	1.13e-05	0.007592	0.00019	4.77e-05	5.1e-06	7.49e-05	3e-05	0.0005554	2e-05	0.0001286	8e-06
A1/1-7558		2014-12-07	20.1667	0	0	2.74166	0.004802			0.0016502	3.89e-05			0.0091005	4.37e-05	2.67807	0.0048			0.0016712	2.6e-05			0.0091998	4.1e-05
91198-03A	13-05-04	2014-12-07	20.7833	3.25	0	0.030854	0.0002729	0.0239693	9.7e-05	0.0002457	4.24e-05	2.56397e-07	3.49e-05	1.64e-05	1.79e-05	0.0375503	0.00024	0.0235462	9.6e-05	0.000285	3.1e-05	0.0004962	1.4e-05	0.0001157	9.8e-06	0.030854	0.0002729	0.0239788	9.71e-05	0.0002457	4.24e-05	7.81165e-07	0.0001065	1.64e-05	1.79e-05	0.0006831	0.0007472	0.0012638	3.26e-05	0.0044691	6.39e-05	0.0087594	-0.0060419	0.0052203	0.0102454	0.0017944	1.28672	0.0131953	1.08199
B-14746		2014-12-07	21.3833	0	0	0	0.0002404	0	1.41e-05	0	2.55e-05	0	2.69e-05	0	1.09e-05	0.007824	0.00017	5.1e-05	1e-05	6.5e-06	1.8e-05	0.0004536	1.9e-05	0.0001056	7.7e-06
91198-04A	13-05-04	2014-12-07	21.9833	3.25	0	0.0236752	0.0002832	0.0199485	5.48e-05	0.0002333	4.47e-05	3.66e-05	3.72e-05	-1.29e-05	1.75e-05	0.03052	0.00025	0.0196038	5.3e-05	0.0002728	3.4e-05	0.0005321	1.9e-05	8.64e-05	9e-06	0.0236752	0.0002832	0.0199564	5.48e-05	0.0002333	4.47e-05	0.0001115	0.0001135	-1.29e-05	1.75e-05	-0.0006484	0.0008766	-0.228331	0.0055869	0.0057266	0.0109504	0.0112246	-0.0011163	0.0065982	0.0116926	0.0022693	1.18635	0.0152105	1.37965
91198-05A	13-05-04	2014-12-07	22.5667	3.25	0	0.0246233	0.0003005	0.0201581	5.19e-05	0.000319	4.32e-05	3.01e-05	3.46e-05	1.2e-06	2.12e-05	0.031433	0.00026	0.0198093	5e-05	0.0003573	3.2e-05	0.0005256	1.3e-05	0.0001005	1.5e-05	0.0246233	0.0003005	0.0201661	5.19e-05	0.000319	4.32e-05	9.18e-05	0.0001054	1.2e-06	2.12e-05	5.95e-05	0.0010519	2.02791	0.0045537	0.0052623	0.0089253	0.0103143	0.0104564	0.0063201	0.0158166	0.0021706	1.22103	0.0158991	1.20299
B-14747		2014-12-07	23.1667	0	0	0	0.000297	0	7.35391e-06	0	3.68e-05	0	1.98e-05	0	1.1e-05	0.007403	0.00021	3.11e-05	5.2e-06	-1.38e-05	2.6e-05	0.0005041	1.4e-05	9.12e-05	7.8e-06
A1/1-7559		2014-12-07	23.75	0	0	2.70861	0.0037035			0.0017285	3.89e-05			0.0091257	4.27e-05	2.64573	0.0037			0.0017485	2.6e-05			0.009225	4e-05
91198-06A	13-05-04	2014-12-08	0.366667	3.25	0	0.0183176	0.0002968	0.0159332	8.12e-05	0.0001427	4.17e-05	7.18e-05	3.72e-05	3.4e-06	2.12e-05	0.0251514	0.00024	0.0156669	8e-05	0.0001833	3e-05	0.0005668	1.9e-05	0.0001027	1.5e-05	0.0183176	0.0002968	0.0159396	8.12e-05	0.0001427	4.17e-05	0.0002195	0.0001137	3.4e-06	2.12e-05	0.0002133	0.0013309	1.71092	0.0137717	0.0071835	0.0269927	0.0140814	-0.0095364	0.0077291	0.0089513	0.0026529	1.14919	0.0202162	1.08579
B-14748		2014-12-08	0.966667	0	0	0	0.0003394	0	8.34386e-06	0	2.12e-05	0	2.4e-05	0	1.17e-05	0.006873	0.00024	4.87e-05	5.9e-06	7.44e-05	1.5e-05	0.0004856	1.7e-05	9.41e-05	8.3e-06
91198-07A	13-05-04	2014-12-08	1.55	3.25	0	0.0185864	0.0002494	0.0147393	4.52e-05	0.0001331	4.03e-05	4.56e-05	3.38e-05	8.79998e-07	1.73e-05	0.025302	0.00018	0.0144963	4.3e-05	0.0001739	2.8e-05	0.0005406	1.1e-05	0.0001002	8.6e-06	0.0185864	0.0002494	0.0147452	4.52e-05	0.0001331	4.03e-05	0.0001395	0.0001035	8.79998e-07	1.73e-05	5.97e-05	0.0011726	4.20085	0.0094607	0.0070671	0.0185431	0.0138524	-0.0092273	0.00806	0.0090291	0.0027703	1.26051	0.0180562	1.24263
91198-08A	13-05-04	2014-12-08	2.13333	3.25	0	0.020682	0.0002579	0.0155852	7.53e-05	0.0001417	4.32e-05	2.40401e-06	3.83e-05	4.4917e-06	1.72e-05	0.0272964	0.00021	0.0153257	7.4e-05	0.0001824	3.2e-05	0.0004976	2.1e-05	0.0001038	8.5e-06	0.020682	0.0002579	0.0155914	7.53e-05	0.0001417	4.32e-05	7.35676e-06	0.0001171	4.4917e-06	1.72e-05	0.0002881	0.0011058	0.0434032	0.0004718	0.0075631	0.0009248	0.0148237	-0.0091758	0.0081637	0.0090903	0.002807	1.3265	0.018467	1.23971
B-14749		2014-12-08	2.73333	0	0	0	0.0002687	0	8.48528e-06	0	3.25e-05	0	2.26e-05	0	1.1e-05	0.007245	0.00019	5.3e-05	6e-06	3.44e-05	2.3e-05	0.0004577	1.6e-05	9.65e-05	7.8e-06
A1/1-7560		2014-12-08	3.31667	0	0	2.73952	0.0057017			0.0017618	3.89e-05			0.0091525	4.37e-05	2.67554	0.0057			0.0017813	2.6e-05			0.0092518	4.1e-05
91198-09A	13-05-04	2014-12-08	3.93333	3.25	0	0.0288701	0.0002757	0.024492	0.0001109	0.000298	4.39e-05	1.11e-05	3.45e-05	-4.9e-06	1.78e-05	0.0351776	0.00024	0.0240586	0.00011	0.0003366	3.3e-05	0.000506	1.3e-05	9.44e-05	9.5e-06	0.0288701	0.0002757	0.0245017	0.0001109	0.000298	4.39e-05	3.41e-05	0.0001059	-4.9e-06	1.78e-05	-0.0002	0.0007247	-0.184449	0.001392	0.0043492	0.0027283	0.0085245	1.16925e-06	0.0052861	0.0121627	0.0018179	1.17829	0.0130749	1.23738
B-14750		2014-12-08	4.53333	0	0	0	0.0002546	0	8.34386e-06	0	3.82e-05	0	2.26e-05	0	1.16e-05	0.007245	0.00018	5.91e-05	5.9e-06	0.0001156	2.7e-05	0.0005767	1.6e-05	0.0001253	8.2e-06
91198-10A	13-05-04	2014-12-08	5.11667	3.25	0	0.0293255	0.0003024	0.0214944	5.58e-05	0.0002318	4.94e-05	2.9e-05	4.25e-05	-5.5e-06	2.42e-05	0.035615	0.00027	0.0211196	5.4e-05	0.0002713	4e-05	0.0005236	2.8e-05	9.38e-05	1.9e-05	0.0293255	0.0003024	0.021503	5.58e-05	0.0002318	4.94e-05	8.89e-05	0.0001304	-5.5e-06	2.42e-05	-0.0002558	0.0011258	-0.428461	0.0041355	0.0061064	0.0081056	0.0119688	-0.0039751	0.0067803	0.0107809	0.0023284	1.36378	0.0152327	1.43971
91198-11A	13-05-04	2014-12-08	5.71667	3.25	0	0.0255829	0.0003041	0.0177325	8.32e-05	0.0001707	3.96e-05	2.08e-05	3.42e-05	2.43e-05	1.71e-05	0.031987	0.00027	0.0174311	8.2e-05	0.000211	2.7e-05	0.0005154	1.2e-05	0.0001236	8.3e-06	0.0255829	0.0003041	0.0177396	8.32e-05	0.0001707	3.96e-05	6.39e-05	0.0001049	2.43e-05	1.71e-05	0.0013698	0.0009664	0.0696743	0.0036015	0.0059522	0.0070591	0.0116664	-0.0082189	0.0065872	0.009624	0.0022638	1.44213	0.0192127	1.03264
B-14751		2014-12-08	6.31667	0	0	0	0.0002687	0	8.90955e-06	0	2.55e-05	0	1.98e-05	0	1.1e-05	0.006765	0.00019	6.15e-05	6.3e-06	3.24e-05	1.8e-05	0.0004592	1.4e-05	0.000108	7.8e-06
A1/1-7561		2014-12-08	6.9	0	0	2.72239	0.0043024			0.0017637	3.89e-05			0.0091401	4.37e-05	2.65883	0.0043			0.0017832	2.6e-05			0.0092394	4.1e-05
91198-12A	13-05-04	2014-12-08	7.51667	3.25	0	0.0189324	0.0002736	0.0140723	7.92e-05	0.0001594	4.17e-05	3.95229e-06	3.77e-05	1.48e-05	1.72e-05	0.025453	0.00023	0.0138423	7.8e-05	0.0001998	3e-05	0.0004984	2e-05	0.0001141	8.4e-06	0.0189324	0.0002736	0.0140779	7.93e-05	0.0001594	4.17e-05	1.21e-05	0.000116	1.48e-05	1.72e-05	0.0010513	0.0012212	0.0217528	0.000863	0.0082933	0.0016914	0.0162549	-0.0031232	0.0087372	0.0113212	0.003004	1.34483	0.0216369	1.03027
B-14752		2014-12-08	8.1	0	0	0	0.0002828	0	7.9196e-06	0	3.96e-05	0	3.11e-05	0	1.19e-05	0.007114	0.0002	1.53e-05	5.6e-06	2.22e-05	2.8e-05	0.0004585	2.2e-05	8.02e-05	8.4e-06
91198-13A	13-05-04	2014-12-08	8.7	3.25	0	0.0234571	0.0002775	0.01927	0.000101	0.0001836	3.64e-05	1.09584e-06	3.58e-05	7.79582e-07	1.68e-05	0.0298283	0.00023	0.0189386	0.0001	0.0002237	2.2e-05	0.0004954	1.6e-05	0.0001001	7.6e-06	0.0234571	0.0002775	0.0192777	0.000101	0.0001836	3.64e-05	3.37173e-06	0.0001101	7.79582e-07	1.68e-05	4.04e-05	0.0008723	0.114614	0.0001749	0.0057473	0.0003428	0.0112646	-0.0077853	0.0055726	0.0095231	0.001914	1.2168	0.016407	1.20394
91198-14A	13-05-04	2014-12-08	9.28333	3.25	0	0.014712	0.0002958	0.0129858	4.43e-05	0.0002012	3.52e-05	3.12305e-06	3.38e-05	3.07e-06	1.71e-05	0.0213135	0.00024	0.012777	4.2e-05	0.000241	2e-05	0.0004973	1.1e-05	0.0001024	8.3e-06	0.014712	0.0002958	0.012991	4.43e-05	0.0002012	3.52e-05	9.61378e-06	0.0001041	3.07e-06	1.71e-05	0.0002363	0.0013196	0.0829853	0.00074	0.0080698	0.0014505	0.0158168	0.0093956	0.0080021	0.0154843	0.0027484	1.13248	0.0238582	1.06134
B-14753		2014-12-08	9.88333	0	0	0	0.0003394	0	7.77817e-06	0	3.82e-05	0	3.25e-05	0	1.09e-05	0.0068	0.00024	4.68e-05	5.5e-06	1.58e-05	2.7e-05	0.0005405	2.3e-05	9.9e-05	7.7e-06
A1/1-7562		2014-12-08	10.4667	0	0	2.71908	0.005203			0.0016961	3.96e-05			0.0091707	4.74e-05	2.65558	0.0052			0.0017165	2.7e-05			0.00927	4.5e-05
91198-15A	13-05-04	2014-12-08	11.0833	3.25	0	0.0196417	0.000273	0.0148939	7.24e-05	0.0002229	3.76e-05	3.28e-05	3.83e-05	2.68e-05	1.74e-05	0.026195	0.00022	0.0146479	7.1e-05	0.0002625	2.4e-05	0.0005266	2.1e-05	0.0001261	8.8e-06	0.0196417	0.000273	0.0148999	7.24e-05	0.0002229	3.76e-05	0.0001012	0.000118	2.68e-05	1.74e-05	0.001798	0.0011672	0.100122	0.0067932	0.0079703	0.0133147	0.0156223	0.0070232	0.0074534	0.0149604	0.0025612	1.31825	0.0201597	0.781315
B-14754		2014-12-08	11.6667	0	0	0	0.000297	0	8.48528e-06	0	3.39e-05	0	2.12e-05	0	1.07e-05	0.007312	0.00021	3.12e-05	6e-06	2.67e-05	2.4e-05	0.0004979	1.5e-05	8.72e-05	7.6e-06
91198-16A	13-05-04	2014-12-08	12.25	3.25	0	0.0466802	0.0002861	0.0222029	0.0001109	0.0003469	4.17e-05	3.28e-05	3.94e-05	5.98e-05	1.79e-05	0.0525712	0.00024	0.0218142	0.00011	0.0003849	3e-05	0.0005264	2.3e-05	0.0001591	9.7e-06	0.0466802	0.0002861	0.0222118	0.0001109	0.0003469	4.17e-05	0.0001012	0.0001216	5.98e-05	1.79e-05	0.0026906	0.0008043	0.0448724	0.004556	0.00551	0.0089298	0.0107998	0.0084452	0.0055409	0.015619	0.0019054	2.1016	0.0177361	1.298
91198-17A	13-05-04	2014-12-08	12.85	3.25	0	0.0179462	0.0002583	0.0159254	7.92e-05	0.0001825	3.83e-05	3.15e-05	3.45e-05	1.16459e-07	1.7e-05	0.0245847	0.00021	0.0156593	7.8e-05	0.0002227	2.5e-05	0.0005251	1.3e-05	9.94e-05	8e-06	0.0179462	0.0002583	0.0159318	7.93e-05	0.0001825	3.83e-05	9.73e-05	0.0001066	1.16459e-07	1.7e-05	7.30985e-06	0.001067	22.1444	0.0061084	0.0067357	0.0119725	0.0132023	-0.0021569	0.0070883	0.0114574	0.0024359	1.12644	0.0178016	1.12399
B-14755		2014-12-08	13.45	0	0	0	0.0002828	0	7.49533e-06	0	3.11e-05	0	2.4e-05	0	1.09e-05	0.006991	0.0002	4.44e-05	5.3e-06	5.88e-05	2.2e-05	0.0004635	1.7e-05	8.74e-05	7.7e-06
A1/1-7563		2014-12-08	14.0333	0	0	2.69231	0.0053021			0.0017125	3.76e-05			0.0092002	4.18e-05	2.62959	0.0053			0.0017327	2.4e-05			0.0092995	3.9e-05
91198-18A	13-05-04	2014-12-08	14.65	3.25	0	0.0219898	0.0002744	0.013156	6.84e-05	0.0001985	4.03e-05	1.95e-05	3.38e-05	1.26e-05	1.73e-05	0.028546	0.00023	0.0129439	6.7e-05	0.0002384	2.8e-05	0.0005129	1.1e-05	0.0001119	8.6e-06	0.0219898	0.0002744	0.0131613	6.85e-05	0.0001985	4.03e-05	6.04e-05	0.0001046	1.26e-05	1.73e-05	0.0009543	0.0013137	0.127425	0.0045888	0.007999	0.0089941	0.0156782	0.0078346	0.009031	0.0150812	0.0031047	1.67079	0.0235079	1.38559
B-14756		2014-12-08	15.2333	0	0	0	0.0002828	0	8.6267e-06	0	2.97e-05	0	1.56e-05	0	1.15e-05	0.007149	0.0002	5.55e-05	6.1e-06	-3.2e-06	2.1e-05	0.0005039	1.1e-05	9.68e-05	8.1e-06
91198-19A	13-05-04	2014-12-08	15.8333	3.25	0	0.0131169	0.0002557	0.0072353	3.4e-05	3.36e-05	3.7e-05	3.52e-05	3.49e-05	1.68e-05	1.76e-05	0.0199109	0.00021	0.0071387	3.1e-05	7.56e-05	2.3e-05	0.0005283	1.4e-05	0.0001161	9.3e-06	0.0131169	0.0002557	0.0072382	3.4e-05	3.36e-05	3.7e-05	0.0001091	0.0001081	1.68e-05	1.76e-05	0.0023194	0.0024384	0.172145	0.0150668	0.0150279	0.0295312	0.0294558	-0.0231944	0.0150877	0.0046387	0.0051814	1.81218	0.0375436	1.11996
91198-20A	13-05-04	2014-12-08	16.4167	3.25	0	0.0182944	0.0002425	0.0158366	8.32e-05	0.000152	3.7e-05	-5.08663e-06	3.62e-05	3.43e-06	1.7e-05	0.024952	0.0002	0.0155722	8.2e-05	0.0001925	2.3e-05	0.0004882	1.7e-05	0.0001027	8.1e-06	0.0182944	0.0002425	0.015843	8.32e-05	0.000152	3.7e-05	-1.58e-05	0.0001122	3.43e-06	1.7e-05	0.0002165	0.001076	-0.121691	-0.0009942	0.0071261	-0.0019486	0.0139671	-0.0076789	0.0068931	0.009593	0.0023679	1.15473	0.0171099	1.08921
B-14757		2014-12-08	17.0167	0	0	0	0.0002546	0	8.90955e-06	0	3.68e-05	0	1.84e-05	0	1.24e-05	0.007253	0.00018	3.82e-05	6.3e-06	5.43e-05	2.6e-05	0.0005332	1.3e-05	0.0001054	8.8e-06
A1/1-7564		2014-12-08	17.6	0	0	2.72432	0.0058016			0.0017049	3.96e-05			0.0089565	4.65e-05	2.66087	0.0058			0.0017252	2.7e-05			0.0090558	4.4e-05
91198-21A	13-05-04	2014-12-08	18.2167	3.25	0	0.0308662	0.000307	0.0251592	6.06e-05	0.0002773	4.7e-05	1.87434e-07	3.62e-05	1.53e-05	1.73e-05	0.0373569	0.00027	0.0247128	5.9e-05	0.0003162	3.7e-05	0.0004932	1.7e-05	0.0001146	8.6e-06	0.0308662	0.000307	0.0251693	6.07e-05	0.0002773	4.7e-05	5.8126e-07	0.0001123	1.53e-05	1.73e-05	0.0006088	0.000687	0.0010053	2.31e-05	0.0044919	4.53e-05	0.0088042	-0.0037614	0.005502	0.0110177	0.0018929	1.22634	0.0132099	1.04382
B-14758		2014-12-08	18.8167	0	0	0	0.0002828	0	7.77817e-06	0	2.4e-05	0	1.56e-05	0	1.22e-05	0.007297	0.0002	4e-05	5.5e-06	2.54e-05	1.7e-05	0.0004344	1.1e-05	0.0001202	8.6e-06
91198-22A	13-05-04	2014-12-08	19.4	3.25	0	0.0273096	0.0003074	0.0237343	6.06e-05	0.0002887	3.96e-05	2.49e-05	3.53e-05	2.51e-05	1.76e-05	0.033982	0.00027	0.0233157	5.9e-05	0.0003274	2.7e-05	0.0005176	1.5e-05	0.0001244	9.2e-06	0.0273096	0.0003074	0.0237438	6.07e-05	0.0002887	3.96e-05	7.74e-05	0.0001096	2.51e-05	1.76e-05	0.0010588	0.0007411	0.0815374	0.0032578	0.0046483	0.0063853	0.0091109	-0.0007019	0.0049212	0.0121574	0.0016914	1.15018	0.0138975	0.833584
91198-23A	13-05-04	2014-12-08	20.0167	3.25	0	0.0167679	0.0002428	0.0127372	6.55e-05	0.0001317	4.17e-05	3.98e-05	3.88e-05	1.9e-06	2.27e-05	0.023723	0.0002	0.0125333	6.4e-05	0.0001725	3e-05	0.0005323	2.2e-05	0.0001012	1.7e-05	0.0167679	0.0002428	0.0127424	6.55e-05	0.0001317	4.17e-05	0.0001236	0.0001205	1.9e-06	2.27e-05	0.0001491	0.0017792	1.72439	0.0097027	0.0095231	0.0190174	0.0186659	-0.0054816	0.0096731	0.0103376	0.0033184	1.31592	0.0209806	1.27139
B-14759		2014-12-08	20.6	0	0	0	0.0002546	0	7.35391e-06	0	3.54e-05	0	2.26e-05	0	1.15e-05	0.007019	0.00018	5.8e-05	5.2e-06	3.94e-05	2.5e-05	0.0004892	1.6e-05	0.0001267	8.1e-06
A1/1-7565		2014-12-08	21.2	0	0	2.7892	0.0055018			0.001611	3.96e-05			0.0094703	4.46e-05	2.72428	0.0055			0.0016325	2.7e-05			0.0095696	4.2e-05
91198-24A	13-05-04	2014-12-08	21.8	3.25	0	0.0200309	0.0002876	0.0144558	7.33e-05	0.000202	4.86e-05	-5.34686e-06	3.45e-05	1.81e-05	1.75e-05	0.0269525	0.00024	0.0142183	7.2e-05	0.0002419	3.9e-05	0.0004872	1.3e-05	0.0001174	9.1e-06	0.0200309	0.0002876	0.0144616	7.34e-05	0.000202	4.86e-05	-1.66e-05	0.0001074	1.81e-05	1.75e-05	0.0012504	0.0012132	-0.024371	-0.00115	0.0074728	-0.002254	0.0146466	0.0044513	0.0098991	0.0139706	0.0034061	1.38511	0.0218894	1.011
B-14760		2014-12-08	22.4	0	0	0	0.0003111	0	7.49533e-06	0	2.83e-05	0	2.83e-05	0	1.17e-05	0.007953	0.00022	3.29e-05	5.3e-06	2.1e-05	2e-05	0.0004659	2e-05	8.96e-05	8.3e-06
91198-25A	13-05-04	2014-12-08	22.9833	3.25	0	0.0262914	0.0003254	0.0194387	9.21e-05	0.0002153	5.02e-05	-6.59615e-06	3.58e-05	1.13709e-06	1.75e-05	0.0330697	0.00028	0.019104	9.1e-05	0.000255	4.1e-05	0.0004858	1.6e-05	0.0001004	9.1e-06	0.0262914	0.0003254	0.0194465	9.21e-05	0.0002153	5.02e-05	-2.05e-05	0.0001113	1.13709e-06	1.75e-05	5.85e-05	0.0009022	-0.478602	-0.001056	0.0057619	-0.0020698	0.0112933	-0.003309	0.0076064	0.01107	0.0026173	1.35198	0.0186591	1.33368
91198-26A	13-05-04	2014-12-08	23.5667	3.25	0	0.0284407	0.000362	0.0172856	8.22e-05	0.0001902	4.17e-05	-3.45e-05	3.67e-05	4.07e-05	1.79e-05	0.035161	0.00032	0.0169929	8.1e-05	0.0002302	3e-05	0.000458	1.8e-05	0.00014	9.7e-06	0.0284407	0.000362	0.0172926	8.22e-05	0.0001902	4.17e-05	-0.0001075	0.0001143	4.07e-05	1.79e-05	0.0023525	0.0010331	-0.0700024	-0.0062142	0.0066529	-0.0121799	0.0130399	-0.0047731	0.0071148	0.0109978	0.0024456	1.64468	0.0232582	0.941055
B-14761		2014-12-09	0.166667	0	0	0	0.0003253	0	1.4e-05	0	2.69e-05	0	2.12e-05	0	1.13e-05	0.007619	0.00023	4.36e-05	9.9e-06	0.0001063	1.9e-05	0.0004906	1.5e-05	0.0001306	8e-06
A1/1-7566		2014-12-09	0.75	0	0	2.75999	0.0064021			0.0016264	3.83e-05			0.0091227	4.27e-05	2.69586	0.0064			0.0016477	2.5e-05			0.009222	4e-05
91198-27A	13-05-04	2014-12-09	1.36667	3.25	0	0.0148528	0.0002677	0.0114266	3.86e-05	0.0001298	4.7e-05	3.38e-05	3.94e-05	1.05e-05	1.72e-05	0.021921	0.00023	0.0112483	3.6e-05	0.0001706	3.7e-05	0.0005256	2.3e-05	0.0001098	8.5e-06	0.0148528	0.0002677	0.0114313	3.86e-05	0.0001298	4.7e-05	0.0001054	0.0001229	1.05e-05	1.72e-05	0.0009177	0.0015082	0.266326	0.0092225	0.0108187	0.0180762	0.0212052	-0.0029536	0.0121131	0.0113542	0.0041672	1.29931	0.024649	1.02531
B-14762		2014-12-09	1.95	0	0	0	0.0002404	0	8.6267e-06	0	4.24e-05	0	2.55e-05	0	1.23e-05	0.007096	0.00017	2.56e-05	6.1e-06	5.81e-05	3e-05	0.0005267	1.8e-05	8.79e-05	8.7e-06
91198-28A	13-05-04	2014-12-09	2.53333	3.25	0	0.0202101	0.0002555	0.0166145	8.52e-05	0.0002625	4.17e-05	7.51431e-06	3.53e-05	-2.7e-06	2.19e-05	0.0270411	0.00022	0.0163349	8.4e-05	0.0003015	3e-05	0.0004993	1.5e-05	9.66e-05	1.6e-05	0.0202101	0.0002555	0.0166213	8.52e-05	0.0002625	4.17e-05	2.35e-05	0.0001103	-2.7e-06	2.19e-05	-0.0001624	0.0013195	-0.230291	0.0014117	0.0066778	0.0027669	0.0130886	0.0105008	0.0074147	0.0157902	0.0025452	1.21592	0.0172613	1.2639
91198-29A	13-05-04	2014-12-09	3.13333	3.25	0	0.0218796	0.0002774	0.0176386	4.81e-05	0.0001629	4.86e-05	-9.1438e-06	3.53e-05	4.19188e-06	1.7e-05	0.0285675	0.00024	0.017339	4.6e-05	0.0002033	3.9e-05	0.0004827	1.5e-05	0.0001035	7.9e-06	0.0218796	0.0002774	0.0176457	4.81e-05	0.0001629	4.86e-05	-2.86e-05	0.0001103	4.19188e-06	1.7e-05	0.0002376	0.0009608	-0.180586	-0.0016189	0.0062931	-0.003173	0.0123345	-0.0087339	0.0081111	0.0092332	0.0027909	1.23993	0.0167661	1.16807
B-14763		2014-12-09	3.71667	0	0	0	0.0002687	0	7.21249e-06	0	2.26e-05	0	2.69e-05	0	1.15e-05	0.007387	0.00019	5.27e-05	5.1e-06	4.03e-05	1.6e-05	0.0004803	1.9e-05	9.88e-05	8.1e-06
A1/1-7567		2014-12-09	4.3	0	0	2.71011	0.005102			0.001615	3.83e-05			0.0091376	4.37e-05	2.64696	0.0051			0.0016364	2.5e-05			0.0092369	4.1e-05
91198-30A	13-05-04	2014-12-09	4.91667	3.25	0	0.0110707	0.0002789	0.0092747	6.36e-05	0.000169	3.96e-05	-5.51e-05	3.38e-05	3.84e-06	1.72e-05	0.017905	0.00024	0.0091384	6.2e-05	0.0002093	2.7e-05	0.0004368	1.1e-05	0.0001031	8.5e-06	0.0110707	0.0002789	0.0092785	6.36e-05	0.000169	3.96e-05	-0.0001724	0.0001058	3.84e-06	1.72e-05	0.0004139	0.0018582	-1.18968	-0.0185797	0.0114751	-0.0364157	0.0224927	0.017214	0.012593	0.0182146	0.0043291	1.19316	0.032098	1.06755
B-14764		2014-12-09	5.5	0	0	0	0.0002687	0	8.76812e-06	0	2.83e-05	0	2.26e-05	0	1.09e-05	0.007048	0.00019	6.41e-05	6.2e-06	9.7e-05	2e-05	0.0004981	1.6e-05	0.0001178	7.7e-06
91199-01A	18-02-04	2014-12-09	6.1	3.25	0	0.0040359	0.0002523	0.0131552	4.24e-05	0.0001361	4.55e-05	2.63e-05	3.82e-05	-1e-06	2.12e-05	0.011034	0.00021	0.0129431	4e-05	0.0001768	3.5e-05	0.0005175	2.1e-05	9.83e-05	1.5e-05	0.0040359	0.0002523	0.0131605	4.24e-05	0.0001361	4.55e-05	8.23e-05	0.0001198	-1e-06	2.12e-05	-7.6e-05	0.0016119	-2.18226	0.0062573	0.0091612	0.0122644	0.0179563	-0.0053531	0.0101877	0.0103396	0.0034998	0.306664	0.0197226	0.329065
91199-02A	18-02-04	2014-12-09	6.68333	3.25	0	0.003631	0.0002499	0.0113362	4.33e-05	0.0001196	4.62e-05	1.54e-05	3.53e-05	9e-06	2.27e-05	0.010639	0.00021	0.0111596	4.1e-05	0.0001605	3.6e-05	0.0005066	1.5e-05	0.0001083	1.7e-05	0.003631	0.0002499	0.0113408	4.33e-05	0.0001196	4.62e-05	4.83e-05	0.0001106	9e-06	2.27e-05	0.0007936	0.0019991	0.142079	0.0042548	0.0098194	0.0083395	0.0192463	-0.0052405	0.0120285	0.0105424	0.0041305	0.32017	0.0226707	0.0827899
B-14765		2014-12-09	7.28333	0	0	0	0.0002546	0	8.20244e-06	0	3.96e-05	0	2.12e-05	0	1.05e-05	0.007088	0.00018	6.31e-05	5.8e-06	9.16e-05	2.8e-05	0.0005201	1.5e-05	9.99e-05	7.4e-06
A1/1-7568		2014-12-09	7.86667	0	0	2.68153	0.0033029			0.0016419	3.83e-05			0.0090807	4.37e-05	2.61906	0.0033			0.001663	2.5e-05			0.00918	4.1e-05
91199-03A	18-02-04	2014-12-09	8.48333	3.25	0	0.0036281	0.0002645	0.0112062	4.43e-05	0.0001414	4.55e-05	4.3e-05	3.41e-05	1.01e-05	1.75e-05	0.010592	0.00022	0.0110322	4.2e-05	0.0001821	3.5e-05	0.0005338	1.2e-05	0.0001094	9.1e-06	0.0036281	0.0002645	0.0112108	4.43e-05	0.0001414	4.55e-05	0.000135	0.0001071	1.01e-05	1.75e-05	0.0008991	0.001565	0.354988	0.0120446	0.009619	0.0236076	0.0188543	0.0007186	0.0119454	0.0126168	0.0041085	0.323622	0.0242729	0.0554065
B-14766		2014-12-09	9.06667	0	0	0	0.0002828	0	7.49533e-06	0	3.25e-05	0	2.12e-05	0	1.15e-05	0.006972	0.0002	4.13e-05	5.3e-06	3.41e-05	2.3e-05	0.0004593	1.5e-05	8.68e-05	8.1e-06
91199-04A	18-02-04	2014-12-09	9.65	3.25	0	0.0111999	0.0002843	0.0088847	6.84e-05	9.15e-05	4.1e-05	3.65981e-06	3.62e-05	3.42e-05	1.69e-05	0.018023	0.00024	0.008756	6.7e-05	0.0001328	2.9e-05	0.0004945	1.7e-05	0.0001335	7.8e-06	0.0111999	0.0002843	0.0088884	6.85e-05	9.15e-05	4.1e-05	1.15e-05	0.0001137	3.42e-05	1.69e-05	0.0038466	0.0019024	0.0089097	0.0012933	0.0128767	0.0025348	0.0252384	-0.0076225	0.0136014	0.0102966	0.004676	1.26006	0.0344291	0.110922
91199-05A	18-02-04	2014-12-09	10.25	3.25	0	0.0026554	0.0003061	0.0080163	5.39e-05	9.42e-05	4.17e-05	1.03e-05	3.67e-05	7.75e-06	1.7e-05	0.009779	0.00026	0.0079045	5.2e-05	0.0001355	3e-05	0.000501	1.8e-05	0.0001071	7.9e-06	0.0026554	0.0003061	0.0080195	5.39e-05	9.42e-05	4.17e-05	3.22e-05	0.0001153	7.75e-06	1.7e-05	0.0009664	0.002114	0.110237	0.0040201	0.014468	0.0078794	0.0283575	-0.0018331	0.0153342	0.0117499	0.0052726	0.331119	0.039256	0.0421639
B-14767		2014-12-09	10.8333	0	0	0	0.0003111	0	8.20244e-06	0	2.69e-05	0	2.26e-05	0	1.15e-05	0.007049	0.00022	4.57e-05	5.8e-06	4.94e-05	1.9e-05	0.0004607	1.6e-05	0.0001088	8.1e-06
A1/1-7569		2014-12-09	11.4333	0	0	2.69138	0.0046028			0.0016954	3.96e-05			0.0091103	4.27e-05	2.62885	0.0046			0.0017158	2.7e-05			0.0092096	4e-05
91199-06A	18-02-04	2014-12-09	12.0333	3.25	0	0.0065799	0.0002675	0.0180123	8.42e-05	0.0002727	4.17e-05	9.69995e-06	3.62e-05	1.61e-05	1.76e-05	0.013696	0.00022	0.0177054	8.3e-05	0.0003116	3e-05	0.0005002	1.7e-05	0.0001154	9.3e-06	0.0065799	0.0002675	0.0180196	8.42e-05	0.0002727	4.17e-05	3.05e-05	0.0001139	1.61e-05	1.76e-05	0.0008918	0.0009794	0.0503401	0.0016941	0.0063637	0.0033204	0.0124728	0.0080128	0.0068276	0.015131	0.0023476	0.365152	0.0153644	0.0983759
B-14768		2014-12-09	12.6333	0	0	0	0.0002828	0	8.20244e-06	0	2.4e-05	0	1.56e-05	0	1.22e-05	0.007369	0.0002	6.57e-05	5.8e-06	7.26e-05	1.7e-05	0.0005022	1.1e-05	0.0001094	8.6e-06
91199-07A	18-02-04	2014-12-09	13.2167	3.25	0	0.0078775	0.0002569	0.0091631	5.68e-05	9.19e-05	3.52e-05	3.63e-05	3.57e-05	2.52e-05	1.71e-05	0.0149955	0.00021	0.0090289	5.5e-05	0.0001332	2e-05	0.0005265	1.6e-05	0.0001245	8.3e-06	0.0078775	0.0002569	0.0091668	5.68e-05	9.19e-05	3.52e-05	0.0001145	0.0001126	2.52e-05	1.71e-05	0.00275	0.0018702	0.120361	0.0124901	0.0123627	0.0244809	0.0242319	-0.0078064	0.0113412	0.010026	0.0038945	0.859351	0.0293481	0.0385063
91199-08A	18-02-04	2014-12-09	13.8	3.25	0	0.0034473	0.0002792	0.0057757	5.39e-05	5.67e-05	3.96e-05	2.82e-05	4.67e-05	0	1.73e-05	0.010707	0.00024	0.0057077	5.2e-05	9.85e-05	2.7e-05	0.0005183	3.4e-05	9.93e-05	8.7e-06	0.0034473	0.0002792	0.0057781	5.39e-05	5.67e-05	3.96e-05	8.88e-05	0.0001471	0	1.73e-05	0	0.0030011	inf	0.0153627	0.0256213	0.0301112	0.0502188	-0.006901	0.0202203	0.0098198	0.006949	0.596623	0.049954	0.597048
B-14769		2014-12-09	14.4	0	0	0	0.0002687	0	7.63675e-06	0	3.68e-05	0	2.12e-05	0	1.13e-05	0.007534	0.00019	5.92e-05	5.4e-06	3.43e-05	2.6e-05	0.0005512	1.5e-05	0.0001224	8e-06
A1/1-7570		2014-12-09	14.9833	0	0	2.71573	0.0048021			0.0016051	3.83e-05			0.0089439	4.18e-05	2.65266	0.0048			0.0016267	2.5e-05			0.0090432	3.9e-05
91199-09A	18-02-04	2014-12-09	15.6	3.25	0	0.006712	0.0002653	0.0084235	6.36e-05	0.000123	3.7e-05	2.04e-05	3.67e-05	1.74e-05	1.73e-05	0.0138997	0.00022	0.0083038	6.2e-05	0.0001639	2.3e-05	0.0005104	1.8e-05	0.0001167	8.7e-06	0.006712	0.0002653	0.0084269	6.36e-05	0.000123	3.7e-05	6.45e-05	0.0001158	1.74e-05	1.73e-05	0.0020637	0.0020578	0.0982146	0.0076487	0.0138277	0.0149915	0.0271027	0.0058093	0.0129586	0.0145918	0.004452	0.796494	0.0329505	0.180274
B-14770		2014-12-09	16.1833	0	0	0	0.0002828	0	1.41e-05	0	2.97e-05	0	3.11e-05	0	1.17e-05	0.007646	0.0002	2.64e-05	1e-05	3.11e-05	2.1e-05	0.0004917	2.2e-05	7.48e-05	8.3e-06
91199-10A	18-02-04	2014-12-09	16.7833	1.71528	0	0.0113504	0.0002712	0.0227829	9.21e-05	0.0002782	4.47e-05	2.21e-05	3.53e-05	2.47e-05	1.72e-05	0.018404	0.00019	0.0223829	9.1e-05	0.0003171	3.4e-05	0.0005119	1.5e-05	0.000124	8.4e-06	0.0113504	0.0002712	0.0227922	9.21e-05	0.0002782	4.47e-05	6.99e-05	0.0001115	2.47e-05	1.72e-05	0.0010855	0.0007543	0.074903	0.0030681	0.0049254	0.0060134	0.0096539	-0.0005723	0.0057779	0.0122071	0.0019875	0.497994	0.0124445	0.173427
B-14771		2014-12-10	10.4833	0	0	0	0.0002546	0	7.77817e-06	0	2.97e-05	0	2.69e-05	0	1.07e-05	0.006819	0.00018	1.08e-05	5.5e-06	4.75e-05	2.1e-05	0.0004638	1.9e-05	6.15e-05	7.6e-06
B-14776		2014-12-10	19.4	0	0	0	0.0002687	0	8.6267e-06	0	3.68e-05	0	2.69e-05	0	1.12e-05	0.007527	0.00019	4.18e-05	6.1e-06	-2.49e-05	2.6e-05	0.0004897	1.9e-05	7.61e-05	7.9e-06
91205-01A	30-01-LNE	2014-12-10	20.5833	3.25	0	0.0066066	0.0002534	0.0181485	7.92e-05	0.0001563	3.83e-05	1.84e-05	3.77e-05	1.76e-05	1.76e-05	0.0136253	0.00021	0.017839	7.8e-05	0.0001968	2.5e-05	0.0005044	2e-05	0.0001169	9.3e-06	0.0066066	0.0002534	0.0181561	7.93e-05	0.0001563	3.83e-05	5.95e-05	0.0001218	1.76e-05	1.76e-05	0.0009679	0.0009721	0.0897187	0.0032769	0.0067531	0.0064227	0.0132361	-0.0109403	0.0062222	0.0086099	0.0021372	0.363875	0.0144485	0.0743228
B-14777		2014-12-10	21.1667	0	0	0	0.0002687	0	7.21249e-06	0	3.54e-05	0	2.12e-05	0	1.17e-05	0.006979	0.00019	2.97e-05	5.1e-06	2.26e-05	2.5e-05	0.0004717	1.5e-05	8e-05	8.3e-06
A1/1-7574		2014-12-10	21.75	0	0	2.69315	0.0046024			0.0016272	3.76e-05			0.0089854	4.46e-05	2.63055	0.0046			0.0016485	2.4e-05			0.0090847	4.2e-05
91205-02A	30-01-LNE	2014-12-10	22.3667	3.25	0	0.0053762	0.0002761	0.0159122	4.9e-05	0.0002267	4.39e-05	2.9e-05	3.72e-05	1.77e-05	1.72e-05	0.012509	0.00022	0.0156463	4.7e-05	0.0002662	3.3e-05	0.0005147	1.9e-05	0.000117	8.5e-06	0.0053762	0.0002761	0.0159188	4.91e-05	0.0002267	4.39e-05	9.4e-05	0.0001203	1.77e-05	1.72e-05	0.0011131	0.0010831	0.140581	0.0059052	0.0076066	0.0115742	0.0149093	0.0053031	0.0081319	0.0142382	0.0027968	0.337723	0.0178546	0.0051715
B-14778		2014-12-10	22.95	0	0	0	0.0003253	0	8.06102e-06	0	3.11e-05	0	2.26e-05	0	1.15e-05	0.007242	0.00023	3.25e-05	5.7e-06	4.47e-05	2.2e-05	0.0004839	1.6e-05	0.0001065	8.1e-06
91205-03A	30-01-LNE	2014-12-10	23.5333	3.25	0	0.0237481	0.0002834	0.0307332	0.0001208	0.0003679	4.39e-05	-3.72048e-06	6.02e-05	7.38e-05	1.73e-05	0.030428	0.00023	0.030178	0.00012	0.0004056	3.3e-05	0.000482	5.1e-05	0.0001731	8.6e-06	0.0237481	0.0002834	0.030746	0.0001209	0.0003679	4.39e-05	-1.21e-05	0.000195	7.38e-05	1.73e-05	0.002401	0.0005624	-0.0043284	-0.0003922	0.0063841	-0.0007686	0.0125129	-0.001992	0.0042123	0.0119657	0.0014489	0.772396	0.0101261	0.0547848
91205-04A	30-01-LNE	2014-12-11	0.133333	3.25	0	0.0013365	0.0002374	0.0266654	9.9e-05	0.0003258	4.1e-05	-5.17246e-07	3.82e-05	1.55e-06	1.68e-05	0.008602	0.00019	0.0261896	9.8e-05	0.0003641	2.9e-05	0.0004851	2.1e-05	0.0001008	7.6e-06	0.0013365	0.0002374	0.0266765	9.9e-05	0.0003258	4.1e-05	-1.67713e-06	0.0001239	1.55e-06	1.68e-05	5.81e-05	0.0006303	-0.0286735	-6.29e-05	0.0046755	-0.0001232	0.0091641	1.12e-05	0.0045327	0.0122148	0.0015587	0.0500985	0.0091388	0.0320163
B-14779		2014-12-11	0.733333	0	0	0	0.0002546	0	8.20244e-06	0	3.25e-05	0	2.12e-05	0	1.2e-05	0.007532	0.00018	5.76e-05	5.8e-06	1.7e-05	2.3e-05	0.000441	1.5e-05	9.7e-05	8.5e-06
A1/1-7575		2014-12-11	1.31667	0	0	2.6742	0.0031031			0.001759	3.76e-05			0.009027	4.37e-05	2.6122	0.0031			0.0017786	2.4e-05			0.0091263	4.1e-05
91205-05A	30-01-LNE	2014-12-11	1.91667	3.25	0	0.0131822	0.0002674	0.0251665	0.0001109	0.0003091	4.1e-05	2.59e-05	3.62e-05	1.75e-05	2.12e-05	0.020259	0.00022	0.02472	0.00011	0.0003476	2.9e-05	0.0005111	1.7e-05	0.0001168	1.5e-05	0.0131822	0.0002674	0.0251771	0.0001109	0.0003091	4.1e-05	8.41e-05	0.0001175	1.75e-05	2.12e-05	0.0006951	0.0008426	0.127357	0.0033405	0.004696	0.0065474	0.0092042	-0.0001526	0.0048113	0.0122783	0.0016517	0.523579	0.0112232	0.315591
B-14780		2014-12-11	2.51667	0	0	0	0.000297	0	7.63675e-06	0	2.69e-05	0	1.98e-05	0	1.06e-05	0.007231	0.00021	3.55e-05	5.4e-06	4.74e-05	1.9e-05	0.0004672	1.4e-05	9.47e-05	7.5e-06
91205-06A	30-01-LNE	2014-12-11	3.11667	3.25	0	0.0052555	0.000252	0.0255438	0.0001	0.0003508	5.02e-05	2.10903e-06	3.62e-05	1.57e-05	1.72e-05	0.012554	0.0002	0.0250899	9.9e-05	0.0003887	4.1e-05	0.0004873	1.7e-05	0.000115	8.4e-06	0.0052555	0.000252	0.0255545	0.0001	0.0003508	5.02e-05	6.85523e-06	0.0001176	1.57e-05	1.72e-05	0.0006155	0.0006728	0.0115489	0.0002683	0.0046311	0.0005258	0.009077	0.0040905	0.0057882	0.0137265	0.0019922	0.205658	0.0101692	0.0212122
B-14781		2014-12-11	4.3	0	0	0	0.0002687	0	7.63675e-06	0	3.39e-05	0	2.26e-05	0	1.19e-05	0.007442	0.00019	6.04e-05	5.4e-06	8.46e-05	2.4e-05	0.0004733	1.6e-05	0.0001084	8.4e-06
A1/1-7576		2014-12-11	4.9	0	0	2.70276	0.0044022			0.0017242	3.83e-05			0.0090857	4.37e-05	2.63994	0.0044			0.0017442	2.5e-05			0.009185	4.1e-05
91205-08A	30-01-LNE	2014-12-11	5.5	3.25	0	0.0047775	0.0002471	0.017957	8.12e-05	0.0002361	4.78e-05	1.66626e-06	3.57e-05	2.64e-05	1.76e-05	0.011862	0.00021	0.0176512	8e-05	0.0002755	3.8e-05	0.0004865	1.6e-05	0.0001257	9.3e-06	0.0047775	0.0002471	0.0179645	8.12e-05	0.0002361	4.78e-05	5.4267e-06	0.0001163	2.64e-05	1.76e-05	0.0014679	0.0009825	0.0054535	0.0003021	0.0065168	0.0005921	0.0127729	0.0019331	0.0078391	0.0131432	0.002697	0.265942	0.0141878	-0.172998
B-14782		2014-12-11	6.08333	0	0	0	0.0002404	0	8.20244e-06	0	2.83e-05	0	2.4e-05	0	1.15e-05	0.007603	0.00017	4.96e-05	5.8e-06	6e-07	2e-05	0.0004699	1.7e-05	9.77e-05	8.1e-06
91205-09A	30-01-LNE	2014-12-11	6.66667	3.25	0	0.001998	0.0002385	0.0118256	6.16e-05	0.0001668	3.76e-05	4.79341e-06	3.45e-05	4.7e-06	1.98e-05	0.0090709	0.0002	0.0116395	6e-05	0.0002071	2.4e-05	0.0004895	1.3e-05	0.000104	1.3e-05	0.001998	0.0002385	0.0118306	6.16e-05	0.0001668	3.76e-05	1.56e-05	0.0001124	4.7e-06	1.98e-05	0.0003973	0.0016778	0.0881059	0.0013208	0.0095612	0.0025889	0.01874	0.0052792	0.0093966	0.0140952	0.003225	0.168886	0.020724	0.0497022
91205-10A	30-01-LNE	2014-12-11	7.26667	3.25	0	0.0010003	0.0002436	0.0063929	4.71e-05	7.87e-05	4.32e-05	-2.06e-05	3.53e-05	3.6e-06	2.12e-05	0.008085	0.0002	0.0063128	4.5e-05	0.0001201	3.2e-05	0.0004642	1.5e-05	0.0001029	1.5e-05	0.0010003	0.0002436	0.0063956	4.71e-05	7.87e-05	4.32e-05	-6.71e-05	0.000115	3.6e-06	2.12e-05	0.0005629	0.0033168	-0.493875	-0.0104904	0.0181073	-0.020561	0.0354903	-1.45e-05	0.0199259	0.0123015	0.0068425	0.156397	0.0391255	-0.0132177
B-14783		2014-12-11	7.85	0	0	0	0.0002687	0	7.9196e-06	0	4.38e-05	0	2.26e-05	0	1.19e-05	0.006896	0.00019	1.28e-05	5.6e-06	1.33e-05	3.1e-05	0.0004875	1.6e-05	6.93e-05	8.4e-06
A1/1-7577		2014-12-11	8.43333	0	0	2.70304	0.0054019			0.0016989	3.83e-05			0.0089696	4.27e-05	2.64	0.0054			0.0017193	2.5e-05			0.0090689	4e-05
B-14789		2014-12-11	18.55	0	0	0	0.0003111	0	7.9196e-06	0	3.82e-05	0	2.26e-05	0	1.16e-05	0.007302	0.00022	4.1e-05	5.6e-06	0.0001049	2.7e-05	0.0004674	1.6e-05	9.44e-05	8.2e-06
A1/1-7580		2014-12-11	19.1333	0	0	2.68732	0.003204			0.0016762	3.76e-05			0.0091103	4.65e-05	2.62518	0.0032			0.0016969	2.4e-05			0.0092096	4.4e-05
B-14790		2014-12-11	20.3333	0	0	0	0.0002546	0	8.06102e-06	0	3.68e-05	0	1.98e-05	0	1.03e-05	0.007613	0.00018	3.17e-05	5.7e-06	4.92e-05	2.6e-05	0.0004876	1.4e-05	0.0001054	7.3e-06
91211-01A	31-01-LE	2014-12-11	20.9333	3.25	0	0.0012389	0.0002781	0.023625	9.8e-05	0.0002323	4.55e-05	4.16539e-06	5.04e-05	2.97e-06	1.72e-05	0.008689	0.00024	0.0232086	9.7e-05	0.0002718	3.5e-05	0.0004869	3.9e-05	0.0001023	8.5e-06	0.0012389	0.0002781	0.0236351	9.8e-05	0.0002323	4.55e-05	1.37e-05	0.0001662	2.97e-06	1.72e-05	0.0001257	0.0007295	0.122596	0.0005813	0.0070803	0.0011394	0.0138773	-0.0069422	0.0056674	0.0098299	0.0019492	0.0524177	0.0120832	0.0141465
91211-02A	31-01-LE	2014-12-11	21.5333	3.25	0	0.0019653	0.0002798	0.0139312	7.43e-05	0.0001536	4.32e-05	3.22629e-06	3.66e-05	4.5e-06	2.12e-05	0.0093146	0.00023	0.013704	7.3e-05	0.0001941	3.2e-05	0.0004859	1.8e-05	0.0001038	1.5e-05	0.0019653	0.0002798	0.0139371	7.44e-05	0.0001536	4.32e-05	1.06e-05	0.0001209	4.5e-06	2.12e-05	0.0003229	0.0015221	0.0627024	0.000764	0.0087351	0.0014974	0.0171208	-0.0035984	0.0091452	0.01102	0.0031403	0.141014	0.0206273	0.0439099
B-14791		2014-12-11	22.1167	0	0	0	0.0003111	0	1.29e-05	0	3.96e-05	0	2.97e-05	0	1.3e-05	0.00756	0.00022	4.85e-05	9.1e-06	0.0001112	2.8e-05	0.0005163	2.1e-05	0.0001284	9.2e-06
A1/1-7581		2014-12-11	22.7167	0	0	2.71163	0.0058023			0.0017135	4.03e-05			0.0091966	4.27e-05	2.64859	0.0058			0.0017337	2.8e-05			0.0092959	4e-05
91211-03A	31-01-LE	2014-12-11	23.3333	3.25	0	0.0043194	0.0002554	0.0199748	5.58e-05	0.0002379	4.62e-05	4.08e-05	3.77e-05	1.27e-05	1.76e-05	0.011471	0.0002	0.0196296	5.4e-05	0.0002773	3.6e-05	0.000523	2e-05	0.000112	9.2e-06	0.0043194	0.0002554	0.0199833	5.58e-05	0.0002379	4.62e-05	0.000135	0.0001245	1.27e-05	1.76e-05	0.000635	0.0008806	0.281843	0.0067539	0.0062716	0.0132378	0.0122927	-0.0012017	0.0068154	0.0119051	0.0023444	0.216149	0.0131462	0.0263464
B-14792		2014-12-11	23.9167	0	0	0	0.000297	0	7.49533e-06	0	4.38e-05	0	2.4e-05	0	1.22e-05	0.007441	0.00021	3.56e-05	5.3e-06	2.44e-05	3.1e-05	0.0004497	1.7e-05	8.96e-05	8.6e-06
91211-04A	31-01-LE	2014-12-12	0.516667	3.25	0	0.0031833	0.0002788	0.0163779	8.12e-05	7.59e-05	3.76e-05	1.44e-05	3.62e-05	2.22e-05	1.86e-05	0.010361	0.00023	0.0161029	8e-05	0.0001174	2.4e-05	0.0004966	1.7e-05	0.0001215	1.1e-05	0.0031833	0.0002788	0.0163849	8.13e-05	7.59e-05	3.76e-05	4.77e-05	0.0001197	2.22e-05	1.86e-05	0.0013549	0.0011353	0.0569632	0.0029125	0.0073508	0.0057084	0.0144077	-0.0226888	0.0067847	0.0046317	0.002328	0.194281	0.0175015	-0.21097
91211-05A	31-01-LE	2014-12-12	1.1	3.25	0	0.0020866	0.0002502	0.013255	7.14e-05	0.0001466	4.1e-05	1.26e-05	3.66e-05	4.92e-06	1.73e-05	0.009316	0.00019	0.013041	7e-05	0.0001872	2.9e-05	0.0004947	1.8e-05	0.0001042	8.7e-06	0.0020866	0.0002502	0.0132607	7.14e-05	0.0001466	4.1e-05	4.17e-05	0.0001213	4.92e-06	1.73e-05	0.000371	0.0013077	0.224491	0.0031431	0.0092078	0.0061604	0.0180473	-0.0035197	0.0091182	0.0110561	0.0031344	0.157354	0.0193973	0.0460648
B-14793		2014-12-12	1.68333	0	0	0	0.0003111	0	8.20244e-06	0	3.54e-05	0	2.26e-05	0	1.23e-05	0.007076	0.00022	5.98e-05	5.8e-06	5.67e-05	2.5e-05	0.0004901	1.6e-05	0.0001066	8.7e-06
A1/1-7582		2014-12-12	2.28333	0	0	2.73009	0.004404			0.0017694	3.76e-05			0.0091855	4.65e-05	2.66661	0.0044			0.0017888	2.4e-05			0.0092848	4.4e-05
91211-06A	31-01-LE	2014-12-12	2.9	3.25	0	0.0037692	0.0002505	0.0204002	8.02e-05	0.000224	4.24e-05	2.14e-05	3.93e-05	2.69e-05	2.19e-05	0.0110199	0.00019	0.0200467	7.9e-05	0.0002635	3.1e-05	0.0005032	2.3e-05	0.0001262	1.6e-05	0.0037692	0.0002505	0.0204089	8.03e-05	0.000224	4.24e-05	7.1e-05	0.0001304	2.69e-05	2.19e-05	0.0013181	0.0010746	0.0699714	0.0034802	0.0064327	0.0068213	0.0126082	-0.004278	0.0061418	0.0109732	0.0021081	0.184685	0.0126301	-0.209331
B-14794		2014-12-12	3.48333	0	0	0	0.000297	0	7.9196e-06	0	4.67e-05	0	2.12e-05	0	1.2e-05	0.00946	0.00021	5.81e-05	5.6e-06	1.75e-05	3.3e-05	0.0004691	1.5e-05	0.0001165	8.5e-06
91211-07A	31-01-LE	2014-12-12	4.06667	3.25	0	0.0010929	0.0002511	0.0152336	8.02e-05	0.0001936	4.03e-05	2.64e-05	3.57e-05	4.51334e-06	1.75e-05	0.0084531	0.00019	0.0149809	7.9e-05	0.0002336	2.8e-05	0.000508	1.6e-05	0.0001038	9.1e-06	0.0010929	0.0002511	0.0152401	8.03e-05	0.0001936	4.03e-05	8.76e-05	0.0001185	4.51334e-06	1.75e-05	0.0002961	0.0011512	0.514381	0.0057484	0.0078256	0.011267	0.0153385	0.0013058	0.0078003	0.0127059	0.0026812	0.0717141	0.0169193	-0.0169663
91211-08A	31-01-LE	2014-12-12	4.65	3.25	0	0.0034674	0.0002736	0.0110055	6.16e-05	0.0001385	4.24e-05	1.87e-05	3.71e-05	7.61e-06	1.73e-05	0.010786	0.0002	0.0108354	6e-05	0.0001792	3.1e-05	0.0005003	1.9e-05	0.0001069	8.6e-06	0.0034674	0.0002736	0.0110102	6.16e-05	0.0001385	4.24e-05	6.21e-05	0.0001233	7.61e-06	1.73e-05	0.0006912	0.0015704	0.216392	0.005644	0.0112746	0.0110622	0.0220984	0.0007242	0.0113636	0.0125798	0.0039073	0.314923	0.0255862	0.10829
B-14795		2014-12-12	5.25	0	0	0	0.0003111	0	7.9196e-06	0	2.97e-05	0	2.12e-05	0	1.36e-05	0.006756	0.00022	2.98e-05	5.6e-06	2.38e-05	2.1e-05	0.0004304	1.5e-05	7.58e-05	9.6e-06
A1/1-7583		2014-12-12	5.83333	0	0	2.7129	0.0052024			0.001657	3.83e-05			0.0092444	4.46e-05	2.65008	0.0052			0.0016779	2.5e-05			0.0093437	4.2e-05
91211-09A	31-01-LE	2014-12-12	6.45	3.25	0	0.0039813	0.0002529	0.0148664	4.14e-05	0.0001756	3.47e-05	4.32406e-08	3.93e-05	1.5e-05	1.79e-05	0.01154	0.00021	0.0146209	3.9e-05	0.0002158	1.9e-05	0.0004815	2.3e-05	0.0001143	9.7e-06	0.0039813	0.0002529	0.0148727	4.15e-05	0.0001756	3.47e-05	1.4376e-07	0.0001308	1.5e-05	1.79e-05	0.0010065	0.0012011	0.0002545	9.66603e-06	0.0088531	1.89e-05	0.0173521	-0.0016931	0.006882	0.0118059	0.0023624	0.267691	0.0174846	-0.0335679
B-14796		2014-12-12	7.03333	0	0	0	0.0002546	0	8.76812e-06	0	2.83e-05	0	1.98e-05	0	1.17e-05	0.007948	0.00018	4.84e-05	6.2e-06	1.24e-05	2e-05	0.0004761	1.4e-05	0.0001075	8.3e-06
91211-10A	31-01-LE	2014-12-12	7.63333	3.25	0	0.0017039	0.0002992	0.0107127	6.84e-05	6.62e-05	3.83e-05	1.88e-05	3.66e-05	1.91e-05	1.86e-05	0.0094374	0.00024	0.0105483	6.7e-05	0.0001078	2.5e-05	0.0004999	1.8e-05	0.0001184	1.1e-05	0.0017039	0.0002992	0.0107173	6.85e-05	6.62e-05	3.83e-05	6.24e-05	0.000122	1.91e-05	1.86e-05	0.0017822	0.0017356	0.0866236	0.0058256	0.0114546	0.0114181	0.0224514	-0.018442	0.0105447	0.0061765	0.0036201	0.158989	0.0286783	-0.373551
B-14797		2014-12-15	9.48333	0	0	0	0.000297	0	6.92965e-06	0	2.69e-05	0	1.98e-05	0	1.12e-05	0.011522	0.00021	3.87e-05	4.9e-06	7.32e-05	1.9e-05	0.0004775	1.4e-05	0.0001123	7.9e-06
A1/1-7584		2014-12-15	10.05	0	0	2.76832	0.0056046			0.0016238	3.83e-05			0.009241	4.74e-05	2.70461	0.0056			0.0016451	2.5e-05			0.0093403	4.5e-05
B-14798		2014-12-15	10.65	0	0	0	0.0003253	0	7.35391e-06	0	3.39e-05	0	2.4e-05	0	1.16e-05	0.008797	0.00023	5.65e-05	5.2e-06	3.48e-05	2.4e-05	0.0004775	1.7e-05	0.0001137	8.2e-06
A1/1-7585		2014-12-15	11.2167	0	0	2.79143	0.0052021			0.0016289	3.83e-05			0.009331	4.37e-05	2.72729	0.0052			0.0016502	2.5e-05			0.0094303	4.1e-05
B-14799		2014-12-15	11.8167	0	0	0	0.0002546	0	8.34386e-06	0	3.68e-05	0	2.26e-05	0	1.16e-05	0.007902	0.00018	4.54e-05	5.9e-06	5.39e-05	2.6e-05	0.0004604	1.6e-05	8.08e-05	8.2e-06
A1/1-7586		2014-12-15	12.3833	0	0	2.77239	0.004702			0.0015856	3.89e-05			0.0092357	4.37e-05	2.70881	0.0047			0.0016074	2.6e-05			0.009335	4.1e-05
B-14800		2014-12-15	12.9833	0	0	0	0.000297	0	8.90955e-06	0	4.38e-05	0	1.98e-05	0	1.32e-05	0.008806	0.00021	5.19e-05	6.3e-06	0.0001158	3.1e-05	0.0004236	1.4e-05	0.0001075	9.3e-06
A1/1-7587		2014-12-15	13.55	0	0	2.79619	0.0066022			0.0016481	3.76e-05			0.0094158	4.46e-05	2.73188	0.0066			0.0016691	2.4e-05			0.0095151	4.2e-05
91197-31A	18-11-07	2014-12-15	14.2	4.5	0	0.159175	0.0008543	0.0896708	0.0001805	0.0011429	4.78e-05	6.16e-05	3.35e-05	0.0001763	1.8e-05	0.16325	0.00084	0.0879653	0.00018	0.0011705	3.8e-05	0.0005317	1e-05	0.0002756	1e-05	0.159175	0.0008543	0.0897113	0.0001806	0.0011429	4.78e-05	0.0002187	0.000119	0.0001763	1.8e-05	0.0019652	0.000201	0.032866	0.0024373	0.0013352	0.0047772	0.0026173	0.0004902	0.0015713	0.0127394	0.0005414	1.7743	0.0112581	1.18704
91197-32A	18-11-07	2014-12-15	14.85	4.5	0	0.147443	0.0006937	0.099067	0.0002005	0.0012144	5.61e-05	0.0001598	3.49e-05	0.0001043	1.73e-05	0.151814	0.00067	0.097178	0.0002	0.0012411	4.8e-05	0.0006292	1.4e-05	0.0002036	8.7e-06	0.147443	0.0006937	0.0991117	0.0002006	0.0012144	5.61e-05	0.0005678	0.0001241	0.0001043	1.73e-05	0.0010523	0.000175	0.144269	0.0057291	0.00126	0.0112291	0.002471	-0.0004203	0.001667	0.0122532	0.0005746	1.48765	0.0085817	1.17318
B-14801		2014-12-15	15.4833	0	0	0	0.0003253	0	8.76812e-06	0	3.96e-05	0	2.12e-05	0	1.3e-05	0.008036	0.00023	5.55e-05	6.2e-06	6.6e-06	2.8e-05	0.0004828	1.5e-05	0.0001073	9.2e-06
91197-33A	18-11-07	2014-12-15	16.0667	4.5	0	0.140495	0.000538	0.0762833	0.0001805	0.0009177	4.94e-05	7.87e-05	3.42e-05	0.0001797	1.75e-05	0.145173	0.00051	0.074839	0.00018	0.0009482	4e-05	0.0005485	1.2e-05	0.000279	9.1e-06	0.140495	0.000538	0.0763177	0.0001806	0.0009177	4.94e-05	0.0002801	0.0001215	0.0001797	1.75e-05	0.0023552	0.00023	0.0412937	0.0036699	0.0016026	0.0071931	0.0031416	-0.0017965	0.0019084	0.0120243	0.0006572	1.84093	0.0095603	1.13732
A1/1-7588		2014-12-15	16.6833	0	0	2.83114	0.0061022			0.0016498	4.17e-05			0.0093991	4.55e-05	2.76617	0.0061			0.0016708	3e-05			0.0094984	4.3e-05
B-14802		2014-12-15	17.3	0	0	0	0.0003111	0	9.19239e-06	0	2.55e-05	0	2.55e-05	0	1.16e-05	0.008494	0.00022	4.81e-05	6.5e-06	3.18e-05	1.8e-05	0.0004234	1.8e-05	8.38e-05	8.2e-06
91197-34A	18-11-07	2014-12-15	17.8833	4.5	0	0.127655	0.0004972	0.0734418	0.0001706	0.0008379	5.69e-05	1.62e-05	3.67e-05	0.0001341	1.77e-05	0.132951	0.00047	0.072053	0.00017	0.0008695	4.9e-05	0.0004861	1.8e-05	0.0002334	9.4e-06	0.127655	0.0004972	0.073475	0.0001707	0.0008379	5.69e-05	5.77e-05	0.0001307	0.0001341	1.77e-05	0.0018251	0.000241	0.0113951	0.0007848	0.0017912	0.0015382	0.0035107	-0.0033053	0.0022826	0.0114042	0.0007861	1.73739	0.0090755	1.19178
91197-35A	18-11-07	2014-12-15	18.5	4.5	0	0.118695	0.0005035	0.0789401	0.0002105	0.0008799	4.62e-05	2.7e-05	3.58e-05	8.63e-05	1.8e-05	0.124223	0.00048	0.077444	0.00021	0.0009109	3.6e-05	0.0004968	1.6e-05	0.0001856	1e-05	0.118695	0.0005035	0.0789758	0.0002106	0.0008799	4.62e-05	9.64e-05	0.0001275	8.63e-05	1.8e-05	0.0010932	0.0002283	0.0295815	0.0012204	0.0016247	0.0023919	0.0031844	-0.0036685	0.0017274	0.011141	0.0005945	1.50293	0.0085084	1.17586
B-14803		2014-12-15	19.1	0	0	0	0.0002828	0	8.48528e-06	0	2.26e-05	0	2.26e-05	0	1.24e-05	0.008048	0.0002	3.92e-05	6e-06	5.03e-05	1.6e-05	0.0004454	1.6e-05	9.54e-05	8.8e-06
A1/1-7589		2014-12-15	19.7	0	0	2.79359	0.0043043			0.0015861	3.76e-05			0.0094462	4.46e-05	2.72975	0.0043			0.0016079	2.4e-05			0.0095455	4.2e-05
B-14804		2014-12-16	9.25	0	0	0	0.000297	0	7.63675e-06	0	4.67e-05	0	1.7e-05	0	1.19e-05	0.009311	0.00021	6.53e-05	5.4e-06	0.0001073	3.3e-05	0.0004835	1.2e-05	0.0001186	8.4e-06
91197-37A	18-11-07	2014-12-16	9.83333	4.5	0	0.0810289	0.000367	0.054545	0.0002005	0.0005837	5.95e-05	3.57e-05	4e-05	4.25e-05	1.76e-05	0.087722	0.00033	0.053525	0.0002	0.0006186	5.2e-05	0.0005033	2.4e-05	0.0001418	9.2e-06	0.0810289	0.000367	0.0545699	0.0002006	0.0005837	5.95e-05	0.0001289	0.0001444	4.25e-05	1.76e-05	0.0007783	0.0003225	0.0804054	0.0023614	0.0026639	0.0046283	0.0052214	-0.0047852	0.0032139	0.0106966	0.0011065	1.48487	0.0095495	1.25191
91197-38A	18-11-07	2014-12-16	10.45	4.5	0	0.12108	0.0004803	0.0763445	0.0001308	0.0008737	4.32e-05	5.3e-05	3.67e-05	6.72e-05	1.73e-05	0.126688	0.00045	0.074899	0.00013	0.0009048	3.2e-05	0.0005204	1.8e-05	0.0001665	8.7e-06	0.12108	0.0004803	0.0763793	0.0001308	0.0008737	4.32e-05	0.0001914	0.0001326	6.72e-05	1.73e-05	0.0008803	0.000227	0.0754288	0.0025058	0.001748	0.0049113	0.0034263	-0.0026883	0.0016673	0.0114389	0.0005739	1.58525	0.0079768	1.32185
B-14805		2014-12-16	11.0667	0	0	0	0.0003253	0	8.34386e-06	0	4.24e-05	0	2.4e-05	0	1.26e-05	0.009341	0.00023	1.6e-05	5.9e-06	3.88e-05	3e-05	0.0004462	1.7e-05	9.71e-05	8.9e-06
A1/1-7590		2014-12-16	11.65	0	0	2.82201	0.0038038			0.0017332	3.64e-05			0.0094886	4.37e-05	2.75751	0.0038			0.0017531	2.2e-05			0.0095879	4.1e-05
91197-39A	18-11-07	2014-12-16	12.25	4.5	0	0.111879	0.000468	0.0698691	0.0001208	0.0008092	5.95e-05	4.81e-05	3.67e-05	8.08e-05	1.76e-05	0.117655	0.00044	0.06855	0.00012	0.0008411	5.2e-05	0.0005153	1.8e-05	0.0001801	9.2e-06	0.111879	0.000468	0.069901	0.0001209	0.0008092	5.95e-05	0.000174	0.0001328	8.08e-05	1.76e-05	0.0011553	0.0002517	0.0570977	0.0024893	0.001913	0.0048791	0.0037496	-0.0024419	0.0025075	0.0115757	0.0008637	1.60053	0.0083531	1.25503
B-14806		2014-12-16	12.85	0	0	0	0.000297	0	8.90955e-06	0	2.83e-05	0	3.25e-05	0	1.16e-05	0.008364	0.00021	2.37e-05	6.3e-06	8.15e-05	2e-05	0.0005109	2.3e-05	9.69e-05	8.2e-06
91197-40A	18-11-07	2014-12-16	13.4333	4.5	0	0.143397	0.0005517	0.0835579	0.0002005	0.0009493	6.22e-05	6.13e-05	3.94e-05	9.98e-05	1.76e-05	0.148198	0.00053	0.0819716	0.0002	0.0009794	5.5e-05	0.0005282	2.3e-05	0.0001991	9.3e-06	0.143397	0.0005517	0.0835961	0.0002006	0.0009493	6.22e-05	0.0002219	0.0001427	9.98e-05	1.76e-05	0.0011937	0.0002111	0.058931	0.0026545	0.0017186	0.0052028	0.0033686	-0.0031	0.0021905	0.011356	0.0007546	1.71535	0.0089583	1.35842
91198-31A	13-05-04	2014-12-16	14.0333	4.5	0	0.1693	0.000881	0.115422	0.0001606	0.0014944	5.19e-05	8.32e-05	3.5e-05	0.0001025	1.77e-05	0.173279	0.00087	0.113214	0.00016	0.0015174	4.3e-05	0.0005499	1.4e-05	0.0002018	9.4e-06	0.1693	0.000881	0.115475	0.0001607	0.0014944	5.19e-05	0.0003014	0.0001266	0.0001025	1.77e-05	0.0008874	0.0001533	0.0779372	0.0026098	0.0011034	0.0051152	0.0021631	0.0016653	0.0013235	0.0129414	0.0004565	1.46612	0.0088262	1.20068
B-14807		2014-12-16	14.6333	0	0	0	0.0002546	0	9.47523e-06	0	2.97e-05	0	2.12e-05	0	1.03e-05	0.008031	0.00018	4.72e-05	6.7e-06	5.37e-05	2.1e-05	0.0004532	1.5e-05	6.85e-05	7.3e-06
A1/1-7591		2014-12-16	15.2167	0	0	2.84663	0.0059016			0.0016961	3.76e-05			0.0096132	4.46e-05	2.78098	0.0059			0.0017165	2.4e-05			0.0097125	4.2e-05
91198-32A	13-05-04	2014-12-16	15.8167	4.5	0	0.135386	0.0005322	0.103086	0.0002304	0.0011086	6.13e-05	0.0001486	3.5e-05	3.61e-05	1.77e-05	0.140021	0.00051	0.101118	0.00023	0.0011366	5.4e-05	0.0006146	1.4e-05	0.0001354	9.4e-06	0.135386	0.0005322	0.103133	0.0002305	0.0011086	6.13e-05	0.0005389	0.0001268	3.61e-05	1.77e-05	0.0003499	0.0001716	0.395736	0.005225	0.0012375	0.010241	0.0024267	-0.0043991	0.0017511	0.0107488	0.0006032	1.31273	0.0068422	1.20791
B-14808		2014-12-16	16.4167	0	0	0	0.000297	0	8.6267e-06	0	3.54e-05	0	1.98e-05	0	1.26e-05	0.008135	0.00021	3.45e-05	6.1e-06	5.41e-05	2.5e-05	0.0004757	1.4e-05	9.8e-05	8.9e-06
91198-33A	13-05-04	2014-12-16	16.9833	4.5	0	0.211668	0.0012099	0.11712	0.0001208	0.0012745	5.02e-05	9.32e-05	3.58e-05	0.0002304	1.86e-05	0.214339	0.0012	0.114878	0.00012	0.0013004	4.1e-05	0.0005595	1.6e-05	0.0003297	1.1e-05	0.211668	0.0012099	0.117173	0.0001209	0.0012745	5.02e-05	0.0003384	0.00013	0.0002304	1.86e-05	0.001966	0.0001588	0.0389333	0.0028884	0.0011167	0.0056612	0.0021892	-0.0049116	0.0012635	0.0108768	0.0004352	1.80645	0.0115991	1.21894
91198-34A	13-05-04	2014-12-16	17.6	4.5	0	0.148657	0.0005382	0.115356	0.0002304	0.0012563	5.02e-05	0.0001862	3.72e-05	2.51e-05	1.75e-05	0.15302	0.00052	0.113149	0.00023	0.0012824	4.1e-05	0.0006517	1.9e-05	0.0001244	9.1e-06	0.148657	0.0005382	0.115409	0.0002305	0.0012563	5.02e-05	0.0006762	0.0001353	2.51e-05	1.75e-05	0.0002176	0.000152	0.713623	0.0058591	0.00118	0.0114839	0.0023145	-0.0039305	0.0012837	0.0108855	0.0004422	1.28809	0.0062643	1.22283
B-14809		2014-12-16	18.2	0	0	0	0.0002546	0	9.8995e-06	0	3.11e-05	0	1.98e-05	0	1.19e-05	0.008103	0.00018	2.21e-05	7e-06	3.33e-05	2.2e-05	0.0005103	1.4e-05	8.78e-05	8.4e-06
A1/1-7592		2014-12-16	18.7833	0	0	2.7304	0.0035027			0.0017206	3.64e-05			0.009338	4.55e-05	2.66788	0.0035			0.0017407	2.2e-05			0.0094373	4.3e-05
91198-35A	13-05-04	2014-12-16	19.3833	4.5	0	0.161667	0.0007051	0.131579	0.0002604	0.0014205	6.75e-05	9.91e-05	3.78e-05	3.36e-05	1.74e-05	0.165798	0.00069	0.129055	0.00026	0.0014445	6.1e-05	0.000565	2e-05	0.0001329	8.8e-06	0.161667	0.0007051	0.131639	0.0002605	0.0014205	6.75e-05	0.0003606	0.0001374	3.36e-05	1.74e-05	0.000255	0.0001321	0.284662	0.0027394	0.0010505	0.0053692	0.0020595	-0.0042251	0.0015115	0.010791	0.000521	1.22811	0.0067052	1.15142
B-14810		2014-12-16	20	0	0	0	0.0002828	0	9.61665e-06	0	3.11e-05	0	1.98e-05	0	1.2e-05	0.008241	0.0002	2.99e-05	6.8e-06	4.29e-05	2.2e-05	0.0004371	1.4e-05	8.53e-05	8.5e-06
91198-36A	13-05-04	2014-12-16	20.5833	4.5	0	0.156726	0.0006577	0.116317	0.0002204	0.0012861	6.57e-05	5.23e-05	3.63e-05	3.21e-05	1.72e-05	0.160996	0.00064	0.114091	0.00022	0.0013118	5.9e-05	0.0005183	1.7e-05	0.0001314	8.5e-06	0.156726	0.0006577	0.11637	0.0002205	0.0012861	6.57e-05	0.0001904	0.0001321	3.21e-05	1.72e-05	0.0002761	0.0001482	0.157032	0.0016361	0.0011424	0.0032068	0.0022392	-0.0034813	0.0016636	0.0110515	0.0005734	1.34679	0.0071245	1.26372
91198-37A	13-05-04	2014-12-16	21.1833	4.5	0	0.153272	0.0006193	0.116348	0.0002005	0.0012164	7.21e-05	0.0001113	3.78e-05	6.57e-05	1.69e-05	0.157615	0.0006	0.114122	0.0002	0.001243	6.6e-05	0.0005768	2e-05	0.000165	7.7e-06	0.153272	0.0006193	0.116402	0.0002006	0.0012164	7.21e-05	0.0004053	0.0001376	6.57e-05	1.69e-05	0.0005643	0.0001449	0.163511	0.0034821	0.0011899	0.0068249	0.0023328	-0.0053842	0.0018231	0.0104497	0.0006283	1.31675	0.006712	1.14775
B-14811		2014-12-16	21.8167	0	0	0	0.000297	0	9.61665e-06	0	2.4e-05	0	1.98e-05	0	1.12e-05	0.008496	0.00021	5.25e-05	6.8e-06	4.97e-05	1.7e-05	0.0004918	1.4e-05	8.82e-05	7.9e-06
A1/1-7593		2014-12-16	22.3833	0	0	2.79475	0.0055023			0.0017069	3.64e-05			0.0093016	4.27e-05	2.73056	0.0055			0.0017272	2.2e-05			0.0094009	4e-05
91198-38A	13-05-04	2014-12-16	22.9833	4.5	0	0.136844	0.0004952	0.10073	0.0002005	0.0011117	5.87e-05	4.90669e-06	3.73e-05	7.8e-05	1.7e-05	0.141583	0.00047	0.0988084	0.0002	0.0011397	5.1e-05	0.0004709	1.9e-05	0.0001773	8e-06	0.136844	0.0004952	0.100776	0.0002006	0.0011117	5.87e-05	1.79e-05	0.0001359	7.8e-05	1.7e-05	0.0007738	0.0001687	0.0060837	0.0001776	0.0013576	0.0003482	0.0026609	-0.0038121	0.0017149	0.0110313	0.0005909	1.3579	0.0065978	1.12611
B-14812		2014-12-16	23.5833	0	0	0	0.000297	0	9.33381e-06	0	3.25e-05	0	1.98e-05	0	1.15e-05	0.008494	0.00021	3.86e-05	6.6e-06	3.11e-05	2.3e-05	0.0004165	1.4e-05	6.2e-05	8.1e-06
B-14813		2014-12-17	9.35	0	0	0	0.0003111	0	1.41e-05	0	3.39e-05	0	2.55e-05	0	1.1e-05	0.008083	0.00022	4.93e-05	1e-05	3.75e-05	2.4e-05	0.0004911	1.8e-05	7.72e-05	7.8e-06
91198-40A	13-05-04	2014-12-17	9.93333	4.5	0	0.160918	0.0007189	0.128986	0.0002204	0.0014938	6.13e-05	0.0001271	3.42e-05	4.2e-05	1.76e-05	0.164848	0.0007	0.126513	0.00022	0.0015168	5.4e-05	0.0005908	1.2e-05	0.0001413	9.2e-06	0.160918	0.0007189	0.129046	0.0002205	0.0014938	6.13e-05	0.000468	0.0001261	4.2e-05	1.76e-05	0.0003253	0.0001364	0.295413	0.0036265	0.0009833	0.0071079	0.001928	-0.0019883	0.0013991	0.0115756	0.0004825	1.24698	0.0068028	1.14939
91199-11A	18-02-04	2014-12-17	10.5667	4.5	0	0.0381507	0.0003044	0.104383	0.0002105	0.0012565	5.87e-05	0.0001538	3.46e-05	8.46e-05	1.73e-05	0.045239	0.00026	0.10239	0.00021	0.0012826	5.1e-05	0.0006172	1.3e-05	0.0001839	8.7e-06	0.0381507	0.0003044	0.104431	0.0002106	0.0012565	5.87e-05	0.0005664	0.0001275	8.46e-05	1.73e-05	0.0008102	0.0001661	0.177409	0.005424	0.0012287	0.0106311	0.0024096	-0.0009304	0.0016549	0.0120317	0.0005705	0.365319	0.003206	0.123115
B-14814		2014-12-17	11.1667	0	0	0	0.000297	0	1.41e-05	0	2.97e-05	0	2.97e-05	0	1.02e-05	0.007792	0.00021	4.4e-05	1e-05	1.3e-05	2.1e-05	0.0004235	2.1e-05	9.32e-05	7.2e-06
A1/1-7594		2014-12-17	11.75	0	0	2.77846	0.0043028			0.0016862	3.83e-05			0.009173	4.74e-05	2.71442	0.0043			0.0017067	2.5e-05			0.0092723	4.5e-05
91199-12A	18-02-04	2014-12-17	12.35	4.5	0	0.0358073	0.0002977	0.0872044	0.0001208	0.0009882	6.04e-05	0.0001006	4.07e-05	6.68e-05	1.72e-05	0.042866	0.00026	0.085547	0.00012	0.0010178	5.3e-05	0.0005641	2.5e-05	0.0001661	8.4e-06	0.0358073	0.0002977	0.0872449	0.0001209	0.0009882	6.04e-05	0.000371	0.00015	6.68e-05	1.72e-05	0.0007658	0.0001971	0.147154	0.0042523	0.0017309	0.0083346	0.0033931	-0.0029511	0.0020384	0.0113266	0.0007024	0.410423	0.0036829	0.181368
B-14815		2014-12-17	12.9333	0	0	0	0.0002687	0	8.34386e-06	0	3.68e-05	0	2.26e-05	0	1.29e-05	0.008048	0.00019	4.52e-05	5.9e-06	7.95e-05	2.6e-05	0.0004869	1.6e-05	0.0001018	9.1e-06
91199-13A	18-02-04	2014-12-17	13.5333	4.5	0	0.0338905	0.0002785	0.0891963	0.0002204	0.0008651	4.32e-05	9.71e-05	3.68e-05	7.38e-05	1.72e-05	0.040973	0.00024	0.0875	0.00022	0.0008963	3.2e-05	0.0005605	1.8e-05	0.0001731	8.5e-06	0.0338905	0.0002785	0.0892378	0.0002205	0.0008651	4.32e-05	0.0003586	0.0001358	7.38e-05	1.72e-05	0.000827	0.0001932	0.128758	0.0040183	0.0015321	0.0078758	0.0030035	-0.0077189	0.00143	0.0096941	0.0004915	0.379778	0.0034648	0.132371
91199-14A	18-02-04	2014-12-17	14.1167	4.5	0	0.0381124	0.0003048	0.106396	0.0002105	0.0011353	5.78e-05	9.83e-05	3.5e-05	5.88e-05	1.73e-05	0.0450917	0.00027	0.104364	0.00021	0.001163	5e-05	0.0005616	1.4e-05	0.0001581	8.7e-06	0.0381124	0.0003048	0.106445	0.0002106	0.0011353	5.78e-05	0.0003632	0.0001293	5.88e-05	1.73e-05	0.0005523	0.0001629	0.163703	0.003412	0.0012228	0.0066874	0.0023971	-0.004751	0.0016001	0.0106657	0.0005512	0.358047	0.003145	0.192634
B-14816		2014-12-17	14.7167	0	0	0	0.0002687	0	1.56e-05	0	4.24e-05	0	1.84e-05	0	1.16e-05	0.007837	0.00019	3.48e-05	1.1e-05	4.42e-05	3e-05	0.000456	1.3e-05	8.57e-05	8.2e-06
A1/1-7595		2014-12-17	15.3	0	0	2.7603	0.0050021			0.001746	3.89e-05			0.0092338	3.99e-05	2.69668	0.005			0.0017657	2.6e-05			0.0093331	3.7e-05
91199-15A	18-02-04	2014-12-17	15.9167	4.5	0	0.0412656	0.0003197	0.0877563	0.0002105	0.0009502	5.35e-05	0.0001195	3.78e-05	7.92e-05	1.74e-05	0.0481641	0.00028	0.0860881	0.00021	0.0009803	4.5e-05	0.0005825	2e-05	0.0001785	8.8e-06	0.0412656	0.0003197	0.0877971	0.0002106	0.0009502	5.35e-05	0.0004423	0.0001399	7.92e-05	1.74e-05	0.0009021	0.0001981	0.148003	0.005038	0.0016037	0.0098745	0.0031442	-0.0044883	0.0017974	0.0108222	0.0006189	0.470011	0.004069	0.200314
B-14817		2014-12-17	16.5	0	0	0	0.000297	0	1.56e-05	0	3.54e-05	0	2.4e-05	0	1.17e-05	0.008274	0.00021	3.83e-05	1.1e-05	2.27e-05	2.5e-05	0.0004773	1.7e-05	8.45e-05	8.3e-06
91199-16A	18-02-04	2014-12-17	17.0833	4.5	0	0.0308795	0.0003122	0.0758183	0.0001109	0.0009185	5.95e-05	9.73e-05	4.07e-05	2.85e-05	1.78e-05	0.0379931	0.00027	0.0743831	0.00011	0.000949	5.2e-05	0.0005602	2.5e-05	0.0001278	9.6e-06	0.0308795	0.0003122	0.0758536	0.0001109	0.0009185	5.95e-05	0.0003603	0.0001506	2.85e-05	1.78e-05	0.0003751	0.0002348	0.33561	0.0047505	0.001999	0.0093109	0.0039187	-0.0004696	0.0023107	0.0121086	0.0007961	0.407093	0.0043784	0.294745
91199-17A	18-02-04	2014-12-17	17.6833	4.5	0	0.0303528	0.0003036	0.0852289	0.0002005	0.0009429	6.57e-05	0.0001485	3.83e-05	6.14e-05	1.71e-05	0.037427	0.00026	0.08361	0.0002	0.0009731	5.9e-05	0.000611	2.1e-05	0.0001607	8.2e-06	0.0303528	0.0003036	0.0852686	0.0002006	0.0009429	6.57e-05	0.0005503	0.0001421	6.14e-05	1.71e-05	0.0007205	0.0002005	0.237349	0.0064536	0.0016774	0.0126492	0.0032892	-0.0037052	0.00227	0.0110579	0.0007821	0.355967	0.003849	0.14058
B-14818		2014-12-17	18.2667	0	0	0	0.000297	0	1.56e-05	0	4.95e-05	0	2.97e-05	0	1.07e-05	0.007623	0.00021	5.35e-05	1.1e-05	3.69e-05	3.5e-05	0.0005054	2.1e-05	0.0001068	7.6e-06
A1/1-7596		2014-12-17	18.8667	0	0	2.75242	0.0036033			0.0016343	3.76e-05			0.0090929	4.37e-05	2.68886	0.0036			0.0016555	2.4e-05			0.0091922	4.1e-05
91199-18A	18-02-04	2014-12-17	19.4667	4.5	0	0.0457083	0.0003357	0.080898	0.0001706	0.0008461	6.04e-05	8.67e-05	3.63e-05	7.55e-05	1.71e-05	0.0523706	0.0003	0.0793636	0.00017	0.0008775	5.3e-05	0.0005493	1.7e-05	0.0001748	8.3e-06	0.0457083	0.0003357	0.0809357	0.0001707	0.0008461	6.04e-05	0.0003216	0.0001348	7.55e-05	1.71e-05	0.0009325	0.0002118	0.112931	0.0039737	0.001676	0.0077885	0.0032855	-0.0055746	0.0021982	0.0104534	0.0007571	0.564748	0.004628	0.285876
B-14819		2014-12-17	20.0667	0	0	0	0.0002828	0	9.47523e-06	0	3.39e-05	0	1.84e-05	0	1.16e-05	0.007914	0.0002	4.7e-05	6.7e-06	4.08e-05	2.4e-05	0.0004584	1.3e-05	0.0001057	8.2e-06
91199-19A	18-02-04	2014-12-17	20.65	4.5	0	0.0322051	0.0002928	0.0670518	0.0001905	0.0008515	5.95e-05	5.23e-05	3.84e-05	5.35e-05	1.75e-05	0.0392257	0.00025	0.0657877	0.00019	0.0008829	5.2e-05	0.000515	2.1e-05	0.0001528	9.1e-06	0.0322051	0.0002928	0.0670831	0.0001906	0.0008515	5.95e-05	0.0001942	0.0001425	5.35e-05	1.75e-05	0.000797	0.0002615	0.0962734	0.0028954	0.0021377	0.0056749	0.00419	0.0009953	0.002614	0.0126933	0.0009006	0.480077	0.0048295	0.241643
91199-20A	18-02-04	2014-12-17	21.25	4.5	0	0.0754072	0.0003855	0.113723	0.0002204	0.0013515	7.39e-05	8.49e-05	3.59e-05	0.000123	1.79e-05	0.081296	0.00035	0.111548	0.00022	0.0013764	6.8e-05	0.0005473	1.6e-05	0.0002223	9.7e-06	0.0754072	0.0003855	0.113776	0.0002205	0.0013515	7.39e-05	0.0003155	0.0001333	0.000123	1.79e-05	0.0010812	0.000157	0.0679522	0.0027726	0.0011791	0.0054342	0.0023114	-0.0015223	0.0019125	0.0118788	0.0006594	0.662767	0.0040388	0.339424
B-14820		2014-12-17	21.8333	0	0	0	0.0003111	0	1.41e-05	0	2.4e-05	0	3.39e-05	0	1.15e-05	0.007743	0.00022	2.74e-05	1e-05	5.62e-05	1.7e-05	0.0004043	2.4e-05	8.37e-05	8.1e-06
A1/1-7597		2014-12-17	22.4333	0	0	2.7582	0.0040032			0.0016178	3.76e-05			0.009173	4.37e-05	2.69456	0.004			0.0016392	2.4e-05			0.0092723	4.1e-05
B-14827		2014-12-18	10.4	0	0	0	0.0002687	0	1.56e-05	0	2.69e-05	0	1.98e-05	0	1.13e-05	0.00828	0.00019	3.71e-05	1.1e-05	2.47e-05	1.9e-05	0.0004763	1.4e-05	9.44e-05	8e-06
91205-11A	30-01-LNE	2014-12-18	10.9833	4.5	0	0.0427371	0.0003057	0.0976355	0.0001905	0.001214	5.27e-05	2.6e-05	3.68e-05	0.0001153	1.73e-05	0.0498525	0.00027	0.0957745	0.00019	0.0012407	4.4e-05	0.000487	1.8e-05	0.0002146	8.6e-06	0.0427371	0.0003057	0.0976815	0.0001906	0.001214	5.27e-05	9.79e-05	0.0001384	0.0001153	1.73e-05	0.0011808	0.000177	0.0224957	0.0010023	0.0014265	0.0019646	0.0027959	1.63e-05	0.0015898	0.0124281	0.000548	0.437515	0.0034886	0.0843341
91205-12A	30-01-LNE	2014-12-18	11.5833	4.5	0	0.01536	0.0002991	0.09714	0.0002204	0.0010005	5.02e-05	1.34e-05	3.64e-05	2.51e-05	1.74e-05	0.0232156	0.00026	0.0952886	0.00022	0.00103	4.1e-05	0.0004743	1.7e-05	0.0001244	8.8e-06	0.01536	0.0002991	0.0971858	0.0002205	0.0010005	5.02e-05	5.04e-05	0.0001367	2.51e-05	1.74e-05	0.000258	0.0001789	0.0532983	0.0005188	0.0014159	0.0010169	0.0027751	-0.005665	0.0015244	0.0102952	0.0005247	0.158048	0.0032034	0.0802796
B-14828		2014-12-18	12.1667	0	0	0	0.0002828	0	1.4e-05	0	3.82e-05	0	2.55e-05	0	1.19e-05	0.008072	0.0002	5.71e-05	9.9e-06	0.0001031	2.7e-05	0.0004993	1.8e-05	0.0001218	8.4e-06
A1/1-7601		2014-12-18	12.7667	0	0	2.72367	0.0053022			0.0016864	3.76e-05			0.0093175	4.46e-05	2.66126	0.0053			0.0017069	2.4e-05			0.0094168	4.2e-05
91205-13A	30-01-LNE	2014-12-18	13.3833	4.5	0	0.0657006	0.0003588	0.14084	0.0002604	0.0017121	6.94e-05	3.77e-05	3.51e-05	0.0001883	1.86e-05	0.072175	0.00032	0.138136	0.00026	0.0017323	6.3e-05	0.0004982	1.4e-05	0.0002876	1.1e-05	0.0657006	0.0003588	0.140907	0.0002605	0.0017121	6.94e-05	0.0001419	0.000132	0.0001883	1.86e-05	0.0013363	0.000132	0.0199742	0.0010073	0.0009431	0.0019742	0.0018485	-0.0008732	0.0014497	0.0121508	0.0005001	0.46627	0.0029735	0.0666307
B-14829		2014-12-18	13.9667	0	0	0	0.0003111	0	9.61665e-06	0	3.39e-05	0	2.12e-05	0	1.13e-05	0.008351	0.00022	4.93e-05	6.8e-06	9.29e-05	2.4e-05	0.0004804	1.5e-05	0.0001075	8e-06
91205-14A	30-01-LNE	2014-12-18	14.55	4.5	0	0.0366635	0.0003146	0.13658	0.0002504	0.0015476	4.39e-05	4.5e-05	3.84e-05	9.14e-05	2.42e-05	0.0438578	0.00027	0.133959	0.00025	0.0015699	3.3e-05	0.0005053	2.1e-05	0.0001907	1.9e-05	0.0366635	0.0003146	0.136645	0.0002505	0.0015476	4.39e-05	0.0001698	0.0001447	9.14e-05	2.42e-05	0.0006689	0.0001772	0.049217	0.0012423	0.0010662	0.0024349	0.0020898	-0.0029006	0.0009522	0.0113258	0.0003276	0.268313	0.0024996	0.0679453
91205-15A	30-01-LNE	2014-12-18	15.1333	4.5	0	0.0284661	0.0002839	0.102669	0.0002204	0.0009987	6.75e-05	2.74e-05	3.79e-05	5.71e-05	1.74e-05	0.03589	0.00024	0.10071	0.00022	0.0010282	6.1e-05	0.0004877	2e-05	0.0001564	8.9e-06	0.0284661	0.0002839	0.102718	0.0002205	0.0009987	6.75e-05	0.0001032	0.0001428	5.71e-05	1.74e-05	0.0005564	0.0001698	0.0478447	0.0010045	0.0013992	0.0019689	0.0027424	-0.0074875	0.0019368	0.009723	0.000667	0.277129	0.0029765	0.110282
B-14830		2014-12-18	15.7333	0	0	0	0.0002828	0	9.19239e-06	0	3.25e-05	0	2.69e-05	0	1.06e-05	0.008149	0.0002	7.43e-05	6.5e-06	3.51e-05	2.3e-05	0.000448	1.9e-05	0.0001284	7.5e-06
A1/1-7602		2014-12-18	16.3167	0	0	2.76231	0.0050022			0.0016738	3.76e-05			0.0091124	4.37e-05	2.69885	0.005			0.0016945	2.4e-05			0.0092117	4.1e-05
91205-16A	30-01-LNE	2014-12-18	16.9333	4.5	0	0.0524917	0.0003806	0.132489	0.0002504	0.0015818	6.75e-05	5.13e-05	3.47e-05	0.0001429	1.77e-05	0.0593324	0.00035	0.129947	0.00025	0.0016037	6.1e-05	0.0005113	1.3e-05	0.0002422	9.4e-06	0.0524917	0.0003806	0.132551	0.0002505	0.0015818	6.75e-05	0.0001938	0.000131	0.0001429	1.77e-05	0.0010784	0.0001336	0.0359368	0.0014624	0.0009946	0.0028663	0.0019496	-0.0013626	0.0015007	0.0119334	0.0005176	0.39601	0.0031885	0.0734209
B-14831		2014-12-18	17.5167	0	0	0	0.0002828	0	1.7e-05	0	4.53e-05	0	2.26e-05	0	1.13e-05	0.008153	0.0002	4.4e-05	1.2e-05	6.57e-05	3.2e-05	0.0004428	1.6e-05	0.0001073	8e-06
91205-17A	30-01-LNE	2014-12-18	18.1167	4.5	0	0.0404649	0.0003171	0.126181	0.0002404	0.0014436	5.69e-05	1.31e-05	3.55e-05	0.000106	1.8e-05	0.047634	0.00028	0.123763	0.00024	0.0014673	4.9e-05	0.0004731	1.5e-05	0.0002053	9.9e-06	0.0404649	0.0003171	0.126241	0.0002405	0.0014436	5.69e-05	4.94e-05	0.0001341	0.000106	1.8e-05	0.0008399	0.0001424	0.0123532	0.0003915	0.0010695	0.0007674	0.0020963	-0.0026763	0.0013296	0.0114355	0.0004584	0.320537	0.0027607	0.0690473
91205-18A	30-01-LNE	2014-12-18	18.7	4.5	0	0.03409	0.0003083	0.115032	0.0001308	0.0014543	7.48e-05	3.39e-05	3.9e-05	0.0001041	1.8e-05	0.0414298	0.00027	0.112832	0.00013	0.0014779	6.9e-05	0.0004938	2.2e-05	0.0002034	9.9e-06	0.03409	0.0003083	0.115087	0.0001308	0.0014543	7.48e-05	0.0001284	0.0001474	0.0001041	1.8e-05	0.0009044	0.0001562	0.0326871	0.0011156	0.0012889	0.0021866	0.0025264	0.0007721	0.0019134	0.0126367	0.0006598	0.296211	0.0028601	0.0255464
B-14832		2014-12-18	19.3	0	0	0	0.0002828	0	9.05097e-06	0	2.97e-05	0	2.97e-05	0	1.05e-05	0.008052	0.0002	5.47e-05	6.4e-06	5.65e-05	2.1e-05	0.0004949	2.1e-05	0.0001078	7.4e-06
A1/1-7603		2014-12-18	19.8833	0	0	2.75701	0.005402			0.0017908	4.24e-05			0.0092672	4.37e-05	2.69372	0.0054			0.0018099	3.1e-05			0.0093665	4.1e-05
91205-19A	30-01-LNE	2014-12-18	20.4833	4.5	0	0.0253558	0.0003118	0.0821314	0.0002105	0.0009793	6.22e-05	6.82e-05	3.79e-05	6.28e-05	1.78e-05	0.032911	0.00028	0.080573	0.00021	0.001009	5.5e-05	0.0005275	2e-05	0.0001621	9.5e-06	0.0253558	0.0003118	0.0821703	0.0002106	0.0009793	6.22e-05	0.0002582	0.0001435	6.28e-05	1.78e-05	0.0007648	0.0002161	0.108888	0.0031424	0.0017574	0.006159	0.0034448	-0.0012368	0.0022286	0.0119175	0.0007679	0.308576	0.0040453	0.0797563
B-14833		2014-12-18	21.0833	0	0	0	0.0002546	0	8.90955e-06	0	2.83e-05	0	1.56e-05	0	1.13e-05	0.008372	0.00018	5.97e-05	6.3e-06	4.21e-05	2e-05	0.0004364	1.1e-05	0.0001132	8e-06
91205-20A	30-01-LNE	2014-12-18	21.6667	4.5	0	0.0618449	0.0003107	0.150293	0.0002404	0.0015612	7.39e-05	8.31e-05	4.01e-05	0.0001709	1.8e-05	0.0684124	0.00028	0.147404	0.00024	0.0015833	6.8e-05	0.0005422	2.4e-05	0.0002702	1e-05	0.0618449	0.0003107	0.150365	0.0002405	0.0015612	7.39e-05	0.0003153	0.0001522	0.0001709	1.8e-05	0.0011366	0.0001199	0.048888	0.0020968	0.0010187	0.0041097	0.0019968	-0.0058915	0.001448	0.0103826	0.0004991	0.4113	0.0024315	0.0713348
B-14834		2014-12-18	22.8667	0	0	0	0.0002546	0	9.05097e-06	0	3.25e-05	0	2.55e-05	0	1.2e-05	0.008186	0.00018	7.42e-05	6.4e-06	5.03e-05	2.3e-05	0.000515	1.8e-05	0.0001072	8.5e-06
A1/1-7604		2014-12-18	23.45	0	0	2.76507	0.0049019			0.0016321	3.89e-05			0.0093337	4.74e-05	2.7014	0.0049			0.0016533	2.6e-05			0.009433	4.5e-05
B-14840		2014-12-19	9.55	0	0	0	0.0002687	0	1.41e-05	0	2.12e-05	0	2.4e-05	0	1.07e-05	0.007559	0.00019	3.85e-05	1e-05	3.63e-05	1.5e-05	0.0004718	1.7e-05	9.61e-05	7.6e-06
A1/1-7607		2014-12-19	10.1333	0	0	2.76889	0.0045022			0.0016681	4.17e-05			0.0092031	4.55e-05	2.70463	0.0045			0.0016888	3e-05			0.0093024	4.3e-05
91211-11A	31-01-LE	2014-12-19	10.75	4.5	0	0.0294375	0.0003478	0.185736	0.0003203	0.0021329	7.21e-05	6.46e-05	3.74e-05	4.11e-05	2.19e-05	0.0362131	0.00032	0.182155	0.00032	0.0021475	6.6e-05	0.000522	1.9e-05	0.0001404	1.6e-05	0.0294375	0.0003478	0.185825	0.0003205	0.0021329	7.21e-05	0.0002476	0.0001433	4.11e-05	2.19e-05	0.0002212	0.000118	0.159642	0.0013324	0.0007763	0.0026115	0.0015217	-0.0022152	0.0011436	0.0114778	0.0003946	0.158415	0.0019778	0.0917314
B-14841		2014-12-19	11.3333	0	0	0	0.0002546	0	1.03e-05	0	3.39e-05	0	1.7e-05	0	1.03e-05	0.007513	0.00018	7.1e-05	7.3e-06	-3.5e-06	2.4e-05	0.0004647	1.2e-05	0.0001027	7.3e-06
91211-12A	31-01-LE	2014-12-19	11.9333	4.5	0	0.0132993	0.0002868	0.124498	0.0001507	0.0013701	5.95e-05	4.36e-05	3.4e-05	5.45e-05	1.73e-05	0.020444	0.00025	0.122112	0.00015	0.0013947	5.2e-05	0.000501	1.1e-05	0.0001538	8.7e-06	0.0132993	0.0002868	0.124557	0.0001507	0.0013701	5.95e-05	0.0001674	0.0001306	5.45e-05	1.73e-05	0.0004375	0.0001392	0.081417	0.0013441	0.0010552	0.0026343	0.0020683	-0.0037203	0.0014076	0.0109996	0.0004852	0.106772	0.0023811	-0.0245043
91211-13A	31-01-LE	2014-12-19	12.5167	4.5	0	0.0147358	0.0002709	0.151502	0.0001606	0.0017246	5.27e-05	3.7e-05	3.74e-05	4.63e-05	1.71e-05	0.0218071	0.00022	0.148589	0.00016	0.0017447	4.4e-05	0.0004944	1.9e-05	0.0001456	8.3e-06	0.0147358	0.0002709	0.151574	0.0001607	0.0017246	5.27e-05	0.0001421	0.0001435	4.63e-05	1.71e-05	0.0003056	0.0001131	0.0812754	0.0009373	0.0009533	0.001837	0.0018684	-0.0025502	0.0010244	0.0113782	0.0003535	0.0972186	0.0018524	0.0052959
B-14842		2014-12-19	13.1167	0	0	0	0.0003111	0	1e-05	0	2.4e-05	0	2.4e-05	0	1.1e-05	0.007225	0.00022	4.99e-05	7.1e-06	8.4e-06	1.7e-05	0.0004829	1.7e-05	8.4e-05	7.8e-06
A1/1-7608		2014-12-19	13.7	0	0	2.72178	0.0051026			0.0016789	3.89e-05			0.0091157	4.55e-05	2.65862	0.0051			0.0016995	2.6e-05			0.009215	4.3e-05
91211-14A	31-01-LE	2014-12-19	14.3	4.5	0	0.118958	0.000402	0.118779	0.0002105	0.0014318	4.94e-05	2.64e-05	3.74e-05	0.0003643	2.58e-05	0.12332	0.00037	0.116506	0.00021	0.0014557	4e-05	0.0004836	1.9e-05	0.0004636	2.1e-05	0.118958	0.000402	0.118836	0.0002106	0.0014318	4.94e-05	0.0001015	0.0001438	0.0003643	2.58e-05	0.0030656	0.0002172	0.0073803	0.0008538	0.0012178	0.0016734	0.002387	-0.0021142	0.0012292	0.0120488	0.0004228	1.00102	0.0045862	0.0850797
B-14843		2014-12-19	14.9167	0	0	0	0.000297	0	1.37e-05	0	2.97e-05	0	2.12e-05	0	1.07e-05	0.007461	0.00021	3.86e-05	9.7e-06	9.1e-05	2.1e-05	0.0004548	1.5e-05	9.66e-05	7.6e-06
91211-15A	31-01-LE	2014-12-19	15.5	4.5	0	0.0129561	0.0003147	0.127816	0.0002204	0.0013967	6.22e-05	2.8e-05	3.47e-05	2.08e-05	2.27e-05	0.02014	0.00027	0.125366	0.00022	0.001421	5.5e-05	0.000485	1.3e-05	0.0001201	1.7e-05	0.0129561	0.0003147	0.127877	0.0002206	0.0013967	6.22e-05	0.0001078	0.0001337	2.08e-05	2.27e-05	0.0001627	0.0001773	0.137295	0.0008427	0.0010523	0.0016517	0.0020626	-0.0037943	0.0014337	0.0109223	0.0004937	0.101317	0.0025443	0.0520478
91211-16A	31-01-LE	2014-12-19	16.1	4.5	0	0.0527724	0.0003644	0.102311	0.0002005	0.0011797	5.78e-05	1.69e-05	3.51e-05	0.0001204	2.42e-05	0.058981	0.00032	0.100359	0.0002	0.0012068	5e-05	0.0004739	1.4e-05	0.0002197	1.9e-05	0.0527724	0.0003644	0.10236	0.0002006	0.0011797	5.78e-05	6.51e-05	0.0001352	0.0001204	2.42e-05	0.0011762	0.0002365	0.0143319	0.0006361	0.00133	0.0012468	0.0026068	-0.002601	0.001666	0.0115248	0.0005733	0.515555	0.0039909	0.163669
B-14844		2014-12-19	16.7	0	0	0	0.0003394	0	9.8995e-06	0	2.55e-05	0	2.26e-05	0	1.15e-05	0.007577	0.00024	6.2e-05	7e-06	3.97e-05	1.8e-05	0.0004275	1.6e-05	9.9e-05	8.1e-06
A1/1-7609		2014-12-19	17.2833	0	0	2.74709	0.0055028			0.0017475	3.76e-05			0.0090902	4.37e-05	2.68348	0.0055			0.0017672	2.4e-05			0.0091895	4.1e-05
91211-17A	31-01-LE	2014-12-19	17.9	4.5	0	0.0209976	0.0002977	0.170196	0.0002704	0.0021394	7.95e-05	4.24e-05	3.96e-05	6.05e-05	1.78e-05	0.0280894	0.00025	0.166918	0.00027	0.002154	7.4e-05	0.0004989	2.3e-05	0.0001598	9.6e-06	0.0209976	0.0002977	0.170277	0.0002705	0.0021394	7.95e-05	0.0001633	0.0001527	6.05e-05	1.78e-05	0.0003552	0.0001046	0.0715416	0.000959	0.0009024	0.0018797	0.0017688	0.0008625	0.001374	0.0125643	0.0004743	0.123314	0.0018299	0.0166084
B-14845		2014-12-19	18.4833	0	0	0	0.000297	0	1.56e-05	0	2.55e-05	0	1.84e-05	0	1.24e-05	0.007762	0.00021	3.03e-05	1.1e-05	2.15e-05	1.8e-05	0.000476	1.3e-05	8.84e-05	8.8e-06
91211-18A	31-01-LE	2014-12-19	19.0833	4.5	0	0.0137082	0.0002764	0.119163	0.0001308	0.0012946	6.22e-05	6.78e-05	3.6e-05	1.51e-05	2.19e-05	0.020933	0.00023	0.116882	0.00013	0.0013202	5.5e-05	0.000524	1.6e-05	0.0001144	1.6e-05	0.0137082	0.0002764	0.11922	0.0001308	0.0012946	6.22e-05	0.0002615	0.0001389	1.51e-05	2.19e-05	0.0001267	0.000184	0.458954	0.0021936	0.0011725	0.0042994	0.0022984	-0.0039588	0.0015366	0.0108587	0.0005292	0.114982	0.0023995	0.0765657
91211-19A	31-01-LE	2014-12-19	19.6667	4.5	0	0.0110047	0.0002888	0.141541	0.0001407	0.0016072	6.31e-05	4.46e-05	3.6e-05	1.3e-05	2.12e-05	0.0182444	0.00025	0.138823	0.00014	0.0016287	5.6e-05	0.0005009	1.6e-05	0.0001123	1.5e-05	0.0110047	0.0002888	0.141609	0.0001408	0.0016072	6.31e-05	0.0001723	0.0001389	1.3e-05	2.12e-05	9.18e-05	0.0001498	0.35128	0.0012169	0.0009877	0.0023851	0.0019359	-0.0025165	0.0013118	0.0113495	0.0004522	0.0777114	0.0021032	0.0496407
B-14846		2014-12-19	20.2667	0	0	0	0.0002687	0	1.56e-05	0	3.25e-05	0	2.26e-05	0	1.13e-05	0.007473	0.00019	4.94e-05	1.1e-05	7.92e-05	2.3e-05	0.0004782	1.6e-05	9.99e-05	8e-06
A1/1-7610		2014-12-19	20.85	0	0	2.70766	0.0039			0.0016181	3.96e-05			0.0090561	4.27e-05	2.6449	0.0039			0.0016395	2.7e-05			0.0091554	4e-05
91211-20A	31-01-LE	2014-12-19	21.4667	4.5	0	0.0165238	0.00023	0.106329	0.0002105	0.0011727	5.27e-05	1.01e-05	3.74e-05	1.36e-05	2.27e-05	0.0235637	0.00023	0.104299	0.00021	0.0012	4.4e-05	0.0004664	1.9e-05	0.0001129	1.7e-05	0.0165238	0.00023	0.106381	0.0002106	0.0011727	5.27e-05	3.89e-05	0.0001447	1.36e-05	2.27e-05	0.0001278	0.0002131	0.0758133	0.0003657	0.0013692	0.0007169	0.0026837	-0.00348	0.0014623	0.0110241	0.0005031	0.155328	0.0022721	0.116418
[truncated: 9 more columns]
