# Supplementary material for: A pulse of mid-Pleistocene rift volcanism in Ethiopia at the dawn of modern humans
Source: Nat Commun. 2016 Oct 18;7:13192. doi: 10.1038/ncomms13192 (PMC5071850; doi:10.1038/ncomms13192)
Supplement: Supplementary Data 2 — 40Ar/39Ar age data table for Corbetti (analysis conducted at USGS Menlo Park). a. COI2E - Sanidine. b. Chabbi 7 - Sanidine. [file ncomms13192-s3.xlsx]

## Sheet: a) COI2E – Sanidine 
T(0C)	Age (ka)	% 40Ar*	K/Ca	K/Cl	*Moles40Ar	40Ar	39Ar	38Ar	37Ar	36Ar
Fuse	200.0±16.0	75.37	688.68	-10639	3.16e-15	0.028334±0.000076	0.044447±0.000047	0.000570±0.000018	0.000034±0.000029	0.000023±0.000006
Fuse	151.0±24.1	54.76	177.35	-3031	1.58e-15	0.019442±0.000079	0.029356±0.000052	0.000350±0.000014	0.000087±0.000033	0.000030±0.000006
Fuse	187.1±11.4	46.94	-18152.8	-5463	4.46e-15	0.064261±0.000093	0.067143±0.000071	0.000851±0.000011	-0.000002±0.000019	0.000115±0.000006
Fuse	214.3±36.1	4.77	-2723.5	-6735	2.61e-15	0.370224±0.000195	0.034308±0.000052	0.000652±0.000015	-0.000007±0.000031	0.001193±0.000010
Fuse	191.5±16.7	40.22	402.69	-6376	2.85e-15	0.047794±0.000076	0.041794±0.000070	0.000539±0.000021	0.000054±0.000020	0.000097±0.000006
Fuse	153.0±20.0	42.18	218.71	8889	1.8e-15	0.028877±0.000072	0.033149±0.000046	0.000462±0.000017	0.000080±0.000028	0.000056±0.000005
Fuse	178.4±14.8	40.87	408.85	-17113	3.19e-15	0.052786±0.000092	0.050367±0.000065	0.000669±0.000020	0.000065±0.000023	0.000105±0.000006
Fuse	175.5±17.7	37.34	427.72	-4528	2.6e-15	0.047118±0.000083	0.041741±0.000054	0.000528±0.000013	0.000051±0.000039	0.000100±0.000006
Fuse	162.4±14.4	37.41	597.38	-25909	2.88e-15	0.051985±0.000084	0.049870±0.000067	0.000668±0.000013	0.000044±0.000025	0.000100±0.000006
Fuse	148.3±21.3	57.99	766.68	-38326	1.65e-15	0.019168±0.000074	0.031196±0.000049	0.000412±0.000013	0.000021±0.000036	0.000027±0.000005
Fuse	145.5±23.1	53.32	411.95	1182945	1.75e-15	0.022227±0.000066	0.033917±0.000069	0.000452±0.000019	0.000043±0.000028	0.000035±0.000006
Fuse	184.3±49.7	13.71	193.15	3127	1.13e-15	0.055895±0.000097	0.017311±0.000046	0.000282±0.000016	0.000047±0.000033	0.000163±0.000007
Fuse	160.0±28.3	41.54	2248.92	7794	1.6e-15	0.025978±0.000075	0.028073±0.000039	0.000394±0.000015	0.000007±0.000030	0.000051±0.000006
Fuse	150.2±35.7	31.38	-1396.24	4050	1.23e-15	0.026395±0.000075	0.022960±0.000056	0.000337±0.000014	-0.000009±0.000051	0.000061±0.000007
Fuse	176.1±20.4	5.58	613.21	-11374	4.05e-15	0.490333±0.000251	0.064705±0.000068	0.001119±0.000027	0.000055±0.000031	0.001567±0.000011
Fuse	196.4±22.8	55.81	-2799.52	-6943	2.22e-15	0.026837±0.000060	0.031753±0.000053	0.000405±0.000020	-0.000006±0.000023	0.000040±0.000006
Fuse	250.5±66.0	57.4	699.88	-147191	8.79e-16	0.010345±0.000064	0.009870±0.000027	0.000132±0.000014	0.000007±0.000025	0.000015±0.000005
Fuse	198.7±52.9	43.05	1104.08	6037	9.35e-16	0.014667±0.000054	0.013230±0.000040	0.000189±0.000014	0.000006±0.000028	0.000028±0.000006
Fuse	174.3±29.6	50.92	289.47	-3539	1.42e-15	0.018861±0.000064	0.022950±0.000041	0.000280±0.000017	0.000042±0.000042	0.000031±0.000006
Fuse	166.0±13.7	52.97	783.05	-7260	3.03e-15	0.038637±0.000072	0.051321±0.000070	0.000655±0.000021	0.000034±0.000032	0.000061±0.000006
Fuse	202.6±22.9	49.61	546.89	-22045	2.15e-15	0.029258±0.000077	0.029832±0.000043	0.000395±0.000019	0.000029±0.000025	0.000050±0.000006
Fuse	220.5±24.7	74.9	8554.85	-19448	2.05e-15	0.018512±0.000064	0.026180±0.000051	0.000341±0.000016	0.000002±0.000025	0.000016±0.000005
Fuse	242.2±87.5	46.38	-281.06	-2198	6.64e-16	0.009669±0.000058	0.007710±0.000028	0.000090±0.000010	-0.000014±0.000029	0.000018±0.000005
Fuse	178.1±35.5	52.04	176.25	-3225	1.24e-15	0.016080±0.000073	0.019557±0.000039	0.000236±0.000014	0.000058±0.000048	0.000026±0.000006
Fuse	154.9±43.4	33.32	-514.39	-17294	8.43e-16	0.017098±0.000080	0.015317±0.000039	0.000205±0.000011	-0.000016±0.000017	0.000039±0.000005
Fuse	527.9±43.5	67.18	424.79	-2471	2.92e-15	0.029327±0.000071	0.015535±0.000034	0.000183±0.000014	0.000019±0.000044	0.000033±0.000005
Fuse	163.4±18.1	35.7	213.92	-5680	2.22e-15	0.042054±0.000094	0.038255±0.000054	0.000491±0.000023	0.000094±0.000026	0.000091±0.000006
Packet IRR333-AA, experiment #15Z0030, Sanidine, all errors ±1 sigma, recalculated to FCs = 28.294 Ma. J value = 0.0002308020±4.774E-07.
40Ar* is radiogenic argon, isotopes in volts (1.48e-13moles/volt), corrected for blank, background, discrimination, and decay.
Total Gas Age = 184.3 ± 4.5 ka.
Weighted Mean Age = 176.8 ± 4.1 ka (±1 sigma, including ±J). MSWD = 0.86 (Good fit, MSWD < 2.40).

## Sheet: b) Chabbi 7 – Sanidine
T(0C)	Age (ka)	% 40Ar*	K/Ca	K/Cl	*Moles40Ar	40Ar	39Ar	38Ar	37Ar	36Ar
Fuse	28.7±12.5	12.49	252.88	-17506	6.04e-16	0.032691±0.000065	0.060769±0.000083	0.000802±0.000012	0.000126±0.000030	0.000097±0.000005
Fuse	2.9±20.0	0.38	1378.85	-16929	2.58e-17	0.046230±0.000066	0.041387±0.000062	0.000562±0.000009	0.000016±0.000014	0.000156±0.000006
Fuse	3.5±14.1	0.91	240.76	-6167	5.33e-17	0.039422±0.000060	0.056652±0.000077	0.000730±0.000019	0.000123±0.000016	0.000132±0.000005
Fuse	24.2±29.8	5.07	183.2	-9693	2.1e-16	0.028015±0.000042	0.026392±0.000048	0.000352±0.000012	0.000076±0.000030	0.000090±0.000005
Fuse	12.6±22.0	3.75	167.89	92689	1.43e-16	0.025805±0.000052	0.035831±0.000070	0.000488±0.000025	0.000112±0.000027	0.000084±0.000005
Fuse	41.4±17.2	5.71	-8671.64	-13147	2.02e-16	0.023921±0.000052	0.041317±0.000065	0.000544±0.000017	-0.000003±0.000034	0.000076±0.000005
Fuse	37.2±18.5	1.59	207.49	-11696	1.3e-16	0.055144±0.000070	0.040437±0.000079	0.000551±0.000019	0.000102±0.000028	0.000184±0.000006
Fuse	148.3±37.2	13.03	174.1	-3781	5.07e-16	0.026276±0.000051	0.017318±0.000041	0.000222±0.000016	0.000052±0.000044	0.000077±0.000005
Fuse	71.0±12.0	19.1	264.98	-11580	1.07e-15	0.037922±0.000061	0.058540±0.000056	0.000767±0.000018	0.000116±0.000030	0.000104±0.000005
Fuse	71.9±33.2	3.13	262.84	-6521	1.18e-16	0.025380±0.000060	0.020475±0.000039	0.000271±0.000014	0.000041±0.000037	0.000083±0.000005
Fuse	4.2±15.3	1.01	251.1	-21436	3.99e-17	0.026680±0.000044	0.044266±0.000071	0.000589±0.000018	0.000092±0.000032	0.000089±0.000005
Fuse	26.5±27.4	6.29	358.47	-9191	2.13e-16	0.022847±0.000046	0.025302±0.000045	0.000334±0.000014	0.000037±0.000029	0.000072±0.000005
Fuse	32.5±11.3	17.81	317.82	-15954	6.65e-16	0.025221±0.000049	0.059663±0.000071	0.000781±0.000015	0.000098±0.000027	0.000070±0.000005
Fuse	82.0±16.2	20.62	259.76	-29137	1.17e-15	0.038320±0.000058	0.040996±0.000061	0.000552±0.000018	0.000083±0.000024	0.000103±0.000005
Fuse	19.3±12.5	8.52	826.17	-9289	3.51e-16	0.027821±0.000061	0.054799±0.000073	0.000711±0.000017	0.000035±0.000035	0.000086±0.000005
Fuse	1.1±27.3	6.38	530.27	-6224	3.08e-16	0.032637±0.000060	0.029743±0.000049	0.000390±0.000011	0.000029±0.000026	0.000103±0.000005
Fuse	-26.6±16.6	-3.97	5066.73	-6135	-1.33e-16	0.022651±0.000050	0.045404±0.000080	0.000580±0.000011	0.000005±0.000015	0.000080±0.000005
Fuse	-4.1±13.4	4.82	245.13	-12376	2.14e-16	0.029946±0.000044	0.056207±0.000069	0.000737±0.000010	0.000120±0.000040	0.000096±0.000005
Fuse	38.9±37.1	17.64	174.8	56420	5.7e-16	0.021823±0.000053	0.019739±0.000045	0.000272±0.000016	0.000059±0.000024	0.000061±0.000005
Fuse	19.8±25.4	8.68	504.72	-44758	5.22e-16	0.040622±0.000060	0.032006±0.000062	0.000441±0.000015	0.000033±0.000021	0.000125±0.000005
Fuse	13.1±20.5	2.6	322.07	-10523	9.99e-17	0.025978±0.000048	0.032113±0.000045	0.000425±0.000012	0.000052±0.000029	0.000086±0.000005
Packet IRR333-ZZ, experiment #15Z0029, Sanidine, all errors ±1 sigma, recalculated to FCs = 28.294 Ma. J value = 0.0002306854±4.772E-07.
40Ar* is radiogenic argon, isotopes in volts (1.48e-13moles/volt), corrected for blank, background, discrimination, and decay.
Total Gas Age = 23.7 ± 3.3 ka.
Weighted Mean Age = 18.4 ± 4.3 ka (±1 sigma, including ±J). MSWD = 0.76 (Good fit, MSWD < 2.40).
